# Supplementary material for: Continuous neural control of a bionic limb restores biomimetic gait after amputation
Source: Nat Med. 2024 Jul 1;30(7):2010–9. doi: 10.1038/s41591-024-02994-9 (PMC11271427; doi:10.1038/s41591-024-02994-9)
Supplement: Supplementary file 5 — Statistical source data. [file 41591_2024_2994_MOESM5_ESM.xlsx]

## Sheet: Muscle afferents
Subject ID	Agonist-antagonist muscle afferents (Imp/s)
CTL 1	-1.63362
CTL 2	2.06743
CTL 3	-1.74577
CTL 4	2.75225
CTL 5	0.997608
CTL 6	-1.15274
CTL 7	-0.628241
AMI 1	14.2136
AMI 2	12.5351
AMI 3	10.8141
AMI 4	7.25133
AMI 5	8.82821
AMI 6	9.64953
AMI 7	10.2047
