# Supplementary material for: Continuous neural control of a bionic limb restores biomimetic gait after amputation
Source: Nat Med. 2024 Jul 1;30(7):2010–9. doi: 10.1038/s41591-024-02994-9 (PMC11271427; doi:10.1038/s41591-024-02994-9)
Supplement: Supplementary file 6 — Statistical source data. [file 41591_2024_2994_MOESM6_ESM.xlsx]

## Sheet: a.Bionic mechanics
Cycle (%)	CTL Slow Angle mean (deg)	CTL Slow Angle SEM (deg)	CTL Slow Torque mean (Nm/kg)	CTL Slow Torque SEM (Nm/kg)	CTL Slow Power mean (W/kg)	CTL Slow Power SEM (W/kg)	CTL Max Angle mean (deg)	CTL Max Angle SEM (deg)	CTL Max Torque mean (Nm/kg)	CTL Max Torque SEM (Nm/kg)	CTL Max Power mean (W/kg)	CTL Max Power SEM (W/kg)	AMI Slow Angle mean (deg)	AMI Slow Angle SEM (deg)	AMI Slow Torque mean (Nm/kg)	AMI Slow Torque SEM (Nm/kg)	AMI Slow Power mean (W/kg)	AMI Slow Power SEM (W/kg)	AMI Mod Angle mean (deg)	AMI Mod Angle SEM (deg)	AMI Mod Torque mean (Nm/kg)	AMI Mod Torque SEM (Nm/kg)	AMI Mod Power mean (W/kg)	AMI Mod Power SEM (W/kg)	AMI Max Angle mean (deg)	AMI Max Angle SEM (deg)	AMI Max Torque mean (Nm/kg)	AMI Max Torque SEM (Nm/kg)	AMI Max Power mean (W/kg)	AMI Max Power SEM (W/kg)
0	-2.87679	2.131	-0.0713963	0.0058538	-0.0156921	0.0103848	-5.60044	3.18817	-0.072497	0.0061312	-0.011142	0.0212269	2.69375	1.19584	-0.0679221	0.00278394	-0.0249951	0.00745821	2.3243	1.34569	-0.0687456	0.00277739	-0.0193531	0.00755077	2.66338	1.50196	-0.0675182	0.00216668	-0.0127711	0.00720701
1	-3.04966	2.10701	-0.124926	0.0130633	-0.0378021	0.0141893	-5.86788	3.23327	-0.133847	0.0134495	-0.0279128	0.0331502	2.44817	1.15395	-0.113058	0.00747525	-0.0484831	0.0147795	2.19817	1.34939	-0.118547	0.0051372	-0.0411532	0.0149472	2.55985	1.47008	-0.12004	0.00602669	-0.0310752	0.0123985
2	-3.31172	2.07846	-0.172811	0.0311098	-0.0786482	0.0236841	-6.13454	3.22526	-0.193298	0.0324685	-0.053977	0.0364957	2.13898	1.10787	-0.156727	0.0138301	-0.0758296	0.0219799	1.96858	1.31055	-0.164562	0.0105929	-0.0707809	0.024001	2.3898	1.4258	-0.175317	0.0135338	-0.0586131	0.0198676
3	-3.6653	2.0743	-0.21174	0.0457478	-0.112938	0.0317721	-6.47274	3.22331	-0.237613	0.0535068	-0.0840197	0.0361225	1.80083	1.06004	-0.197361	0.0186057	-0.0989372	0.0256571	1.68841	1.25984	-0.205742	0.0158505	-0.103744	0.0344972	2.1851	1.37844	-0.224126	0.0215554	-0.08953	0.0258561
4	-4.07144	2.08616	-0.241178	0.0511892	-0.137856	0.0340952	-6.80843	3.20792	-0.256228	0.0685804	-0.100887	0.039402	1.44927	1.01779	-0.235876	0.0227931	-0.116654	0.0256327	1.35964	1.20022	-0.243739	0.0181646	-0.131345	0.0399455	1.95108	1.33563	-0.267838	0.0270878	-0.11752	0.0297049
5	-4.50956	2.11165	-0.259557	0.0529997	-0.145878	0.0358698	-7.12919	3.18451	-0.247261	0.078961	-0.103006	0.0498228	1.09507	0.977239	-0.268868	0.0249657	-0.131999	0.0275245	1.02104	1.15141	-0.2819	0.019537	-0.154388	0.0403782	1.68997	1.29232	-0.311292	0.0308954	-0.142294	0.0317743
6	-4.94629	2.14633	-0.25604	0.0551398	-0.141455	0.0369807	-7.37703	3.14348	-0.205273	0.0909733	-0.0917391	0.0641239	0.738808	0.946523	-0.298227	0.0251381	-0.13836	0.0271083	0.659326	1.09998	-0.316931	0.0191095	-0.173177	0.040062	1.42015	1.26116	-0.352782	0.0323001	-0.155743	0.0307724
7	-5.37775	2.19046	-0.235477	0.0598059	-0.120441	0.0448333	-7.53794	3.07456	-0.140182	0.104962	-0.0950493	0.0749116	0.41109	0.919366	-0.321147	0.02381	-0.141332	0.0274645	0.305388	1.06133	-0.346106	0.017708	-0.184931	0.0413225	1.15611	1.24006	-0.388182	0.03216	-0.159901	0.0318809
8	-5.78209	2.23546	-0.198688	0.0678746	-0.0939706	0.0518507	-7.65062	2.99961	-0.0671355	0.121328	-0.0951164	0.0779799	0.0824023	0.894847	-0.33664	0.0211287	-0.144763	0.02861	-0.0394702	1.02522	-0.369219	0.015859	-0.187821	0.0408855	0.912266	1.22787	-0.412923	0.0311137	-0.154518	0.0337215
9	-6.13407	2.27933	-0.144136	0.0818364	-0.0637062	0.0550172	-7.67487	2.91421	0.00567753	0.138003	-0.111881	0.0770237	-0.231444	0.876146	-0.346142	0.0185437	-0.138706	0.0251287	-0.363849	1.00255	-0.385594	0.0125125	-0.180797	0.0373473	0.686444	1.22256	-0.428335	0.0288649	-0.140501	0.0353161
10	-6.4421	2.3252	-0.0775914	0.099964	-0.0374971	0.0613717	-7.67652	2.81804	0.0711226	0.154971	-0.123704	0.0763137	-0.512161	0.867115	-0.352467	0.0183122	-0.127162	0.0233977	-0.654468	0.99229	-0.39441	0.00925239	-0.162995	0.0339807	0.490395	1.22316	-0.436982	0.0259603	-0.125801	0.0366002
11	-6.7061	2.38621	-0.00600634	0.119543	-0.00946898	0.0653699	-7.67054	2.72695	0.126137	0.170002	-0.114238	0.0787361	-0.760527	0.869198	-0.355457	0.022219	-0.1163	0.0230602	-0.905833	0.98617	-0.394818	0.0102113	-0.141901	0.0324442	0.313156	1.22979	-0.439476	0.0235397	-0.106711	0.0380599
12	-6.90714	2.44626	0.0622779	0.136971	0.00569538	0.0654312	-7.69864	2.64279	0.174086	0.182854	-0.0804021	0.0904431	-0.971331	0.872066	-0.354848	0.0283613	-0.104072	0.0215534	-1.11017	0.981839	-0.386953	0.01852	-0.112332	0.0348584	0.175733	1.23981	-0.437392	0.0219939	-0.0774294	0.0367066
13	-7.03321	2.48685	0.129189	0.151536	0.00375253	0.0566471	-7.76784	2.56899	0.217479	0.192858	-0.0328118	0.101964	-1.14422	0.876487	-0.347919	0.0371761	-0.0837726	0.0229053	-1.26191	0.977446	-0.36977	0.0314011	-0.0807783	0.0408463	0.0853728	1.24842	-0.427689	0.0224741	-0.0451297	0.0333008
14	-7.09852	2.51044	0.189577	0.160316	0.00411638	0.0506068	-7.87953	2.50879	0.261218	0.199271	0.0302791	0.118913	-1.26282	0.887528	-0.335951	0.046849	-0.0643339	0.0249006	-1.35228	0.97276	-0.346907	0.044937	-0.0480602	0.0487554	0.0504836	1.25192	-0.409863	0.0250673	-0.0107274	0.0296819
15	-7.11999	2.53313	0.24467	0.164747	0.00855267	0.0502376	-8.04152	2.45901	0.303143	0.202154	0.09722	0.146288	-1.33293	0.899795	-0.317343	0.0550514	-0.0494268	0.0227976	-1.38839	0.962606	-0.319222	0.0577484	-0.0215253	0.0556024	0.0660969	1.24752	-0.384971	0.0287038	0.0256073	0.030618
16	-7.12549	2.55389	0.29464	0.164588	0.0283926	0.0578588	-8.24412	2.41969	0.346929	0.201842	0.151149	0.15949	-1.35736	0.914837	-0.294026	0.0607004	-0.037236	0.0202835	-1.36625	0.952418	-0.289045	0.0682123	-0.00270306	0.0588021	0.150742	1.23533	-0.353931	0.0332424	0.0586696	0.0357531
17	-7.13809	2.58269	0.340534	0.161564	0.0476365	0.0718434	-8.47556	2.38302	0.390403	0.198665	0.201266	0.168491	-1.33269	0.927859	-0.266247	0.0632513	-0.0251707	0.0205055	-1.30828	0.940695	-0.257433	0.0756219	0.00770656	0.0577061	0.290663	1.21972	-0.322266	0.0381646	0.0827364	0.0400996
18	-7.15456	2.60887	0.380481	0.157058	0.0691223	0.0897805	-8.72025	2.34181	0.434402	0.193458	0.251454	0.179143	-1.27817	0.936631	-0.233945	0.0638271	-0.0141406	0.0238487	-1.21161	0.929132	-0.226051	0.0796207	0.0113372	0.0499303	0.495582	1.19841	-0.289046	0.0431139	0.102477	0.045611
19	-7.18226	2.62395	0.417573	0.151986	0.086052	0.106309	-8.96665	2.30544	0.477602	0.186461	0.297587	0.198495	-1.1776	0.943505	-0.20075	0.0631494	-0.00069518	0.0264777	-1.0996	0.916188	-0.195489	0.08077	0.0128928	0.0421269	0.748632	1.17305	-0.25659	0.0474733	0.111468	0.0485807
20	-7.21763	2.62776	0.450904	0.147829	0.103202	0.124041	-9.20229	2.28393	0.518068	0.178415	0.319664	0.208229	-1.02936	0.942665	-0.170309	0.0620269	0.00490845	0.0276089	-0.956348	0.906053	-0.166884	0.0791039	0.0122893	0.0377901	1.0329	1.14577	-0.225717	0.050809	0.110261	0.0472415
21	-7.28624	2.61911	0.485209	0.143893	0.11909	0.131754	-9.41225	2.27817	0.552762	0.171201	0.322405	0.209624	-0.846246	0.938553	-0.144735	0.0603927	0.000814543	0.0273906	-0.79614	0.895735	-0.140846	0.0749679	0.0108634	0.03267	1.34979	1.11937	-0.197129	0.052548	0.0997651	0.04368
22	-7.38588	2.5975	0.518862	0.139829	0.144458	0.139861	-9.58448	2.29034	0.585277	0.16493	0.29917	0.196629	-0.629211	0.938442	-0.122821	0.0588325	-0.00316762	0.0276703	-0.612519	0.885699	-0.116867	0.0692834	0.00621386	0.0288292	1.675	1.08933	-0.170283	0.0529256	0.0852177	0.0394662
23	-7.52545	2.56277	0.553152	0.135093	0.167721	0.148111	-9.72682	2.31613	0.610295	0.159841	0.271166	0.18071	-0.377502	0.940957	-0.102948	0.0567214	-0.00382837	0.0283477	-0.377973	0.878782	-0.0933513	0.0622292	0.000118993	0.0248811	1.99248	1.05745	-0.144658	0.0519343	0.0634264	0.0337986
24	-7.6989	2.51976	0.58904	0.12915	0.194274	0.154551	-9.82546	2.34968	0.630862	0.15559	0.20866	0.158902	-0.103578	0.955002	-0.0839313	0.054111	-0.00565659	0.0294406	-0.141788	0.872801	-0.0701574	0.0549204	-0.00478239	0.0213684	2.30024	1.02457	-0.120075	0.0505501	0.0439952	0.0305485
25	-7.90343	2.47196	0.627494	0.122673	0.21594	0.158398	-9.88193	2.37837	0.649177	0.15227	0.136195	0.147741	0.17948	0.971992	-0.0643787	0.0515748	-0.00840052	0.031607	0.121231	0.866825	-0.0467877	0.0477933	-0.0116876	0.0189874	2.58832	0.991525	-0.0946364	0.0485652	0.0250195	0.0280427
26	-8.12307	2.42065	0.667812	0.115981	0.235046	0.16716	-9.87925	2.40189	0.664181	0.149141	0.0460431	0.136919	0.477224	0.999117	-0.0429865	0.0491927	-0.0121443	0.0336267	0.396765	0.864151	-0.0230478	0.0410133	-0.0204648	0.0177022	2.86992	0.959441	-0.0667755	0.0461383	0.0121386	0.0274433
27	-8.33416	2.36071	0.708615	0.109211	0.236655	0.17693	-9.80886	2.42151	0.677532	0.145563	-0.014654	0.131515	0.77016	1.02132	-0.0183132	0.0467334	-0.016978	0.0328057	0.694683	0.865748	0.00242289	0.0346226	-0.0276341	0.0168064	3.12528	0.93313	-0.0334216	0.0429973	0.000740727	0.0264056
28	-8.5259	2.29302	0.748613	0.10233	0.228187	0.187889	-9.70618	2.43571	0.689877	0.141844	-0.0613342	0.123168	1.07696	1.04405	0.00955138	0.0444794	-0.0238108	0.0330592	0.995315	0.867549	0.0307483	0.0287331	-0.0347095	0.0158157	3.37041	0.911482	0.00451553	0.0401251	-0.00754917	0.0252591
29	-8.69851	2.22176	0.786527	0.0955602	0.220224	0.196258	-9.56268	2.44572	0.701395	0.137143	-0.0917137	0.104728	1.37887	1.06178	0.0409653	0.0426681	-0.0303617	0.0310663	1.29586	0.867631	0.0638084	0.0240546	-0.0427776	0.0161842	3.59489	0.898323	0.0482447	0.0385739	-0.0132707	0.0249904
30	-8.84709	2.15492	0.821468	0.089357	0.220463	0.189329	-9.422	2.45007	0.713009	0.131937	-0.112085	0.0939095	1.68392	1.07615	0.0762063	0.0415385	-0.0380174	0.028811	1.59139	0.86942	0.101047	0.0207889	-0.0507119	0.0162032	3.80042	0.890739	0.0967879	0.0392118	-0.0179423	0.0271873
31	-8.99132	2.09936	0.852397	0.0839621	0.200661	0.178597	-9.26927	2.44822	0.727465	0.125942	-0.151267	0.094777	1.98174	1.08367	0.113457	0.0409173	-0.0487987	0.0263536	1.87855	0.867134	0.144029	0.0197244	-0.0575667	0.01488	3.9813	0.889951	0.149856	0.0420658	-0.0208481	0.0308919
32	-9.10875	2.05654	0.881315	0.0792661	0.185935	0.166932	-9.09576	2.44075	0.743064	0.118902	-0.17823	0.10697	2.27553	1.08437	0.154287	0.0413106	-0.0588514	0.0240281	2.15624	0.860927	0.191105	0.0204991	-0.0636718	0.0137855	4.14356	0.89348	0.205803	0.0473113	-0.0183559	0.0378342
33	-9.21925	2.0267	0.907056	0.0742201	0.176939	0.153684	-8.91721	2.43246	0.761087	0.110769	-0.205365	0.124114	2.55636	1.07543	0.197326	0.041921	-0.0686438	0.0218318	2.40663	0.848526	0.242564	0.0234241	-0.0677919	0.0148439	4.28065	0.907319	0.266251	0.0538842	-0.014358	0.0460456
34	-9.31762	2.01146	0.929562	0.068921	0.155347	0.141744	-8.71155	2.42565	0.781426	0.101807	-0.225008	0.14248	2.81985	1.05681	0.243271	0.0432134	-0.0766762	0.0201185	2.64005	0.828601	0.297187	0.0268919	-0.0700773	0.0198432	4.39632	0.91997	0.33019	0.0599874	-0.0169568	0.0484203
35	-9.40116	2.00445	0.949973	0.0621949	0.138259	0.14174	-8.4989	2.42102	0.803364	0.0922095	-0.239386	0.161849	3.0657	1.02391	0.292525	0.0448507	-0.0829732	0.0219344	2.85146	0.804885	0.35524	0.0305652	-0.0712518	0.0291811	4.48828	0.935806	0.395848	0.0644872	-0.0134594	0.0529054
36	-9.45735	2.00183	0.969239	0.0548663	0.0894509	0.154165	-8.26647	2.42484	0.825771	0.0822429	-0.237341	0.168497	3.28017	0.982034	0.344606	0.0467501	-0.0855529	0.0262669	3.02942	0.774055	0.415202	0.0339472	-0.0660171	0.0410944	4.56087	0.946221	0.463848	0.0681912	-0.0149176	0.0533448
37	-9.47459	1.99788	0.985743	0.0475891	0.0413611	0.175355	-8.03184	2.44478	0.85038	0.0721067	-0.247636	0.173152	3.47867	0.928633	0.401833	0.0491616	-0.0865352	0.0360981	3.17673	0.739777	0.4798	0.0367325	-0.0552961	0.0549268	4.61508	0.953797	0.536235	0.069709	-0.0109369	0.0525409
38	-9.43781	1.99272	0.998203	0.0406433	-0.0267239	0.198564	-7.77938	2.4711	0.87673	0.0624666	-0.27472	0.178187	3.64497	0.867789	0.460306	0.0512955	-0.0824799	0.0464038	3.29504	0.707119	0.545875	0.0383555	-0.0503782	0.0643907	4.64365	0.955113	0.609393	0.0694072	0.0028072	0.051513
39	-9.34097	1.99209	1.00771	0.0343515	-0.0853955	0.222851	-7.50453	2.50011	0.903293	0.0538911	-0.314778	0.182658	3.79214	0.798926	0.522048	0.0535254	-0.0807526	0.060625	3.39897	0.678414	0.61557	0.0399995	-0.0531316	0.0679266	4.63725	0.950351	0.684701	0.0682822	0.0370583	0.0520863
40	-9.20218	2.00277	1.01325	0.029295	-0.130347	0.233515	-7.20765	2.53139	0.928472	0.0462075	-0.3492	0.189978	3.93004	0.729456	0.587393	0.0555046	-0.0838338	0.0707018	3.49538	0.654595	0.684482	0.0406538	-0.05537	0.0688859	4.58649	0.938832	0.760828	0.0656247	0.0901678	0.05485
41	-9.02921	2.03036	1.01681	0.0255328	-0.182849	0.234465	-6.88366	2.56312	0.951465	0.0399538	-0.378415	0.195583	4.06621	0.665778	0.651005	0.057303	-0.0900225	0.0733263	3.57504	0.633475	0.754193	0.0404608	-0.0546434	0.0707353	4.48886	0.922977	0.835874	0.0616311	0.154996	0.0635441
42	-8.82207	2.07707	1.01781	0.0236248	-0.209557	0.231307	-6.54709	2.59872	0.971461	0.0353429	-0.413498	0.208763	4.19964	0.609015	0.711658	0.0585062	-0.103284	0.0721579	3.63799	0.61626	0.820214	0.0394336	-0.0354045	0.0738554	4.35252	0.903625	0.906753	0.0579341	0.214099	0.0654024
43	-8.5902	2.14467	1.01741	0.0238781	-0.230534	0.218635	-6.19308	2.62731	0.987659	0.0322058	-0.437919	0.226109	4.33341	0.563749	0.768223	0.0581563	-0.114327	0.066776	3.67024	0.604285	0.881682	0.0371509	-0.00543755	0.0746151	4.186	0.880783	0.969593	0.0533138	0.271484	0.0625449
44	-8.36034	2.22798	1.01588	0.0263553	-0.239365	0.202742	-5.84608	2.65753	0.998492	0.0309424	-0.454733	0.247631	4.46927	0.525759	0.81846	0.0568243	-0.117426	0.0586997	3.66755	0.598221	0.936855	0.0340547	0.0334879	0.068459	3.98706	0.853101	1.02122	0.0477532	0.332215	0.0547926
45	-8.11729	2.31726	1.01421	0.030357	-0.254555	0.175933	-5.47356	2.68487	1.00323	0.0320999	-0.474426	0.280508	4.59647	0.495013	0.861316	0.0547733	-0.113446	0.0508149	3.63468	0.600413	0.98321	0.0304524	0.083168	0.0541305	3.75331	0.827181	1.05995	0.0416268	0.408292	0.0535557
46	-7.87363	2.40195	1.01207	0.034797	-0.264425	0.145172	-5.12101	2.7152	0.999793	0.0357762	-0.458815	0.29337	4.70411	0.473257	0.895875	0.0527762	-0.0847489	0.0498965	3.56205	0.61175	1.01806	0.0292406	0.145417	0.0399601	3.47132	0.80983	1.08463	0.0365944	0.505858	0.0626146
47	-7.61564	2.47836	1.00651	0.0393509	-0.290272	0.128917	-4.77081	2.74772	0.98593	0.0420135	-0.414224	0.293759	4.77385	0.465522	0.919106	0.0510128	-0.0389459	0.0608613	3.44206	0.628657	1.03793	0.0312923	0.222932	0.0451158	3.11509	0.807205	1.09187	0.0333478	0.628449	0.0854825
48	-7.34022	2.53553	0.995466	0.0439137	-0.322837	0.126259	-4.48483	2.78844	0.961892	0.0491565	-0.319397	0.25852	4.78723	0.478182	0.928781	0.0504262	0.0287304	0.0763864	3.25286	0.655846	1.04059	0.0366519	0.32955	0.0680908	2.68332	0.835011	1.08039	0.0341137	0.776689	0.109964
49	-7.02954	2.57263	0.974462	0.0487443	-0.344799	0.140694	-4.23367	2.83697	0.925201	0.0569815	-0.238309	0.237295	4.72888	0.51394	0.922899	0.0516885	0.11152	0.0953251	2.97147	0.698577	1.02319	0.0438731	0.467607	0.0966127	2.12743	0.893336	1.04695	0.0391273	0.970879	0.137459
50	-6.7118	2.58939	0.942097	0.0534074	-0.356635	0.169992	-4.04614	2.8906	0.87418	0.0646175	-0.134726	0.20398	4.57372	0.587773	0.899409	0.0549843	0.218264	0.120818	2.56179	0.757344	0.988676	0.0523211	0.637576	0.131344	1.38808	0.9932	0.994149	0.0473673	1.18522	0.166245
51	-6.3895	2.58954	0.896686	0.0585052	-0.334146	0.178061	-3.94714	2.94519	0.807427	0.0713411	-0.0280987	0.174923	4.26987	0.712215	0.856815	0.0604179	0.341686	0.135799	1.95673	0.852284	0.935993	0.0611861	0.834929	0.155556	0.446772	1.13173	0.923768	0.0580317	1.36269	0.178514
52	-6.0904	2.58416	0.836246	0.0635226	-0.276594	0.180677	-3.93834	3.00267	0.72367	0.076165	0.0858393	0.155376	3.79275	0.873735	0.798509	0.0655402	0.486606	0.138461	1.12665	0.952814	0.868674	0.0702205	1.02644	0.167681	-0.770178	1.31084	0.836677	0.0684955	1.50604	0.180321
53	-5.8222	2.57388	0.760941	0.0685385	-0.185511	0.171158	-4.03851	3.0561	0.628355	0.0799758	0.196737	0.143124	3.05824	1.0727	0.725769	0.0715363	0.623527	0.133867	0.029252	1.08634	0.787727	0.0794425	1.18236	0.170608	-2.20594	1.49879	0.73299	0.0787494	1.57819	0.163232
54	-5.63982	2.57436	0.668051	0.0720724	-0.0815068	0.164159	-4.27329	3.10627	0.520839	0.0807812	0.277533	0.137753	2.05634	1.28053	0.64413	0.0756763	0.746278	0.135217	-1.35257	1.24563	0.696316	0.0877797	1.26927	0.168603	-3.92378	1.71122	0.617587	0.0879321	1.51342	0.149225
55	-5.53533	2.59232	0.564433	0.0734223	0.0289061	0.148451	-4.63099	3.15084	0.409278	0.0770319	0.304132	0.12517	0.721903	1.5216	0.556098	0.0786981	0.83189	0.140481	-2.98362	1.38562	0.597393	0.0941168	1.27257	0.169556	-5.76941	1.89914	0.49581	0.0942609	1.33179	0.162677
56	-5.5364	2.63877	0.455231	0.0706885	0.102435	0.130577	-5.08762	3.17993	0.306082	0.0687099	0.298949	0.11534	-0.861649	1.72385	0.465189	0.0783735	0.828423	0.147052	-4.79107	1.49752	0.493409	0.0970478	1.21625	0.202468	-7.68548	2.02453	0.375796	0.0968438	1.09296	0.233099
57	-5.63928	2.70994	0.346575	0.0627178	0.13802	0.109433	-5.64689	3.20475	0.209513	0.0553773	0.246684	0.0916249	-2.68376	1.90244	0.37448	0.0754002	0.77904	0.161858	-6.78465	1.56922	0.386286	0.0944158	1.06747	0.222206	-9.58408	1.99071	0.265587	0.092826	0.872378	0.320728
58	-5.81014	2.80482	0.245822	0.0506766	0.139995	0.08276	-6.25932	3.22256	0.130037	0.039494	0.168482	0.0624686	-4.64238	2.02381	0.286521	0.0680063	0.654736	0.152914	-8.79107	1.57476	0.284936	0.085008	0.843656	0.235281	-11.3741	1.84062	0.176004	0.0816667	0.670671	0.339229
59	-6.02413	2.91459	0.158692	0.0365723	0.114598	0.0579063	-6.90101	3.23593	0.0712058	0.025308	0.0929381	0.0351062	-6.62074	2.10699	0.20637	0.0578408	0.503413	0.137469	-10.7573	1.50555	0.190267	0.0708785	0.60097	0.232516	-13.0024	1.57704	0.108571	0.0648644	0.471614	0.283257
60	-6.31511	3.05373	0.0873207	0.0222093	0.0743395	0.0341772	-7.49817	3.25559	0.0329403	0.0156373	0.0374969	0.0149749	-8.51245	2.12202	0.138613	0.0465267	0.346254	0.108714	-12.4885	1.35166	0.11263	0.0532375	0.379247	0.20629	-14.4135	1.27806	0.0603989	0.0436741	0.274738	0.179086
61	-6.59751	3.18944	0.0409624	0.0126819	0.0372634	0.0152844	-8.04809	3.27471	0.0131125	0.0105192	0.0122469	0.00718525	-10.1964	2.09847	0.0854748	0.0351156	0.211871	0.0856666	-13.9101	1.16006	0.0554859	0.0353661	0.2016	0.142507	-15.5828	1.02492	0.0258042	0.025159	0.119434	0.083959
62	-6.86698	3.307	0.0161774	0.00780484	0.0159358	0.00657428	-8.58013	3.28552	0.0052617	0.00753201	0.00360569	0.00430512	-11.5741	2.01992	0.0473225	0.0252716	0.105989	0.0601205	-15.0293	0.993615	0.0204849	0.0205714	0.0945184	0.0842336	-16.4726	0.835523	0.00307293	0.0125891	0.0349799	0.0291308
63	-7.08382	3.4201	0.00483709	0.00471458	0.00889097	0.00479461	-9.05192	3.28018	0.00236209	0.00575211	0.00247893	0.00338103	-12.6095	1.93118	0.0246012	0.0179549	0.0469318	0.0347936	-15.8547	0.856229	0.00181243	0.01066	0.0323154	0.0377912	-17.1381	0.690417	-0.00926096	0.00779327	0.00224904	0.00673266
64	-7.29287	3.51008	0.00119318	0.00325207	0.00427698	0.00329595	-9.50334	3.25114	0.00131022	0.00491452	0.00365751	0.00345416	-13.407	1.81488	0.0113536	0.0131224	0.0152545	0.0144025	-16.4508	0.767182	-0.00678335	0.00642246	0.00454574	0.0117661	-17.6461	0.577402	-0.0140449	0.00796827	-0.00461374	0.00231219
65	-7.47343	3.59487	-0.000296128	0.00264452	0.00271804	0.00272682	-9.97664	3.21763	0.00102731	0.00462223	0.00525927	0.0039251	-13.9629	1.71566	0.00357957	0.0112237	0.0010698	0.00379488	-16.8349	0.724917	-0.0102073	0.00604385	-0.00322136	0.00325053	-18.0274	0.487544	-0.0156463	0.00898401	-0.004098	0.00195213
66	-7.64184	3.65916	-0.000566379	0.00245173	0.00256522	0.00243976	-10.4356	3.18312	0.000231004	0.00416935	0.00541063	0.00427756	-14.3166	1.64392	-0.00173344	0.0106177	-0.00274227	0.0047326	-17.0637	0.714893	-0.0119375	0.00669396	-0.00378615	0.00180434	-18.292	0.417619	-0.0166415	0.00980498	-0.0028961	0.00152874
67	-7.78826	3.71758	-0.000493364	0.00243739	0.00263807	0.0023513	-10.8798	3.16759	-0.000547877	0.00381632	0.00605713	0.00430984	-14.5122	1.59762	-0.00604171	0.0098019	-0.000753614	0.00530264	-17.1511	0.751611	-0.0129754	0.00737909	-0.00300925	0.00156907	-18.4589	0.355332	-0.0174188	0.0104133	-0.00202916	0.00119448
68	-7.91329	3.76965	-0.000421942	0.00250702	0.00260232	0.00227809	-11.2852	3.17127	-0.00130495	0.00355096	0.00575428	0.00408357	-14.5712	1.55736	-0.00894489	0.00890779	0.00190405	0.00596719	-17.1472	0.826681	-0.0139174	0.00796461	-0.0023562	0.00142926	-18.5458	0.314539	-0.0181551	0.0109851	-0.00126479	0.000895665
69	-8.01837	3.8161	-0.000386582	0.00247413	0.00212023	0.00187007	-11.6289	3.20232	-0.00239463	0.00312331	0.00507777	0.00332944	-14.5286	1.52102	-0.0108658	0.00848652	0.0015226	0.00499122	-17.0571	0.924313	-0.0146227	0.00845282	-0.00156656	0.00113154	-18.5446	0.296172	-0.0186523	0.0114172	-0.000486646	0.000570988
70	-8.0903	3.85619	-0.000449887	0.00242623	0.00159874	0.0013514	-11.8596	3.24581	-0.00287352	0.00305834	0.00360037	0.00263521	-14.4155	1.48606	-0.0121024	0.00854886	-0.00164226	0.00302745	-16.901	1.0191	-0.0151856	0.00878644	-0.000820797	0.00105217	-18.4673	0.311736	-0.019061	0.0117299	0.000533005	0.000349607
71	-8.13246	3.88579	-0.000378347	0.00228844	0.00111419	0.000737941	-12.0114	3.2921	-0.00308726	0.00294956	0.00227733	0.00214454	-14.2402	1.46062	-0.0118143	0.00872823	-0.00233592	0.00164909	-16.69	1.09534	-0.0152828	0.00899655	-1.61485e-05	0.000874348	-18.3182	0.367077	-0.0192153	0.0117896	0.00150353	0.000684909
72	-8.14333	3.90636	-0.000353916	0.00218266	0.000854985	0.000433449	-12.1265	3.33281	-0.0033148	0.00275355	0.001268	0.0019569	-14.0211	1.43897	-0.0111223	0.00865217	-0.0025011	0.00175503	-16.4502	1.12322	-0.0151832	0.00903628	0.000596977	0.000850921	-18.1065	0.449333	-0.019126	0.0116568	0.00260559	0.00139564
73	-8.12884	3.91293	-0.000106793	0.00223338	0.000792727	0.000372369	-12.1694	3.37482	-0.00337072	0.00282077	0.000756313	0.00182642	-13.7743	1.42551	-0.00947862	0.00784512	-1.0879e-05	0.000738857	-16.1717	1.13275	-0.0150499	0.0090117	0.00089006	0.000807721	-17.8231	0.539807	-0.0185604	0.011358	0.0037814	0.00235875
74	-8.10677	3.90336	9.30976e-05	0.00235	0.000914543	0.000487248	-12.1783	3.41467	-0.00307809	0.00297138	0.000511103	0.00169022	-13.4263	1.45215	-0.00852358	0.00667786	0.00105328	0.000496467	-15.8286	1.14575	-0.0147473	0.00895481	0.0012161	0.000833692	-17.463	0.636486	-0.017487	0.0109441	0.0054917	0.00386077
75	-8.091	3.88132	0.000205242	0.00237261	0.00128147	0.000749951	-12.1498	3.44152	-0.00320652	0.00311188	0.00010512	0.0017168	-12.9232	1.51852	-0.00750754	0.00556668	0.00185417	0.00123491	-15.397	1.18255	-0.0144876	0.00886753	0.0017393	0.00103663	-16.9773	0.734734	-0.0159764	0.0104401	0.0069325	0.00512798
76	-8.0706	3.8466	0.00030884	0.00235081	0.00152646	0.000894639	-12.0821	3.45874	-0.0030325	0.00316222	3.41386e-06	0.0013749	-12.2782	1.59496	-0.00682866	0.00475051	0.00273672	0.00187421	-14.8318	1.24864	-0.0142356	0.00879412	0.0022774	0.00128237	-16.3843	0.815576	-0.0142501	0.009782	0.00875608	0.00650837
77	-8.05167	3.80307	0.000717623	0.00240792	0.00203424	0.00106196	-11.9677	3.47298	-0.00268613	0.00312204	-0.000148705	0.00113216	-11.4993	1.65662	-0.00604092	0.00415749	0.00367282	0.0025058	-14.1843	1.34393	-0.0138421	0.00858754	0.00300755	0.00170419	-15.6172	0.909734	-0.0123964	0.00892686	0.010019	0.00720341
78	-7.98809	3.75552	0.00102851	0.00250937	0.00230183	0.00106567	-11.8279	3.47647	-0.00202266	0.00302515	1.77437e-05	0.000803891	-10.5788	1.70014	-0.00513099	0.00362229	0.00433646	0.0028884	-13.3987	1.45435	-0.0132508	0.00826867	0.00379771	0.00219984	-14.6232	1.00935	-0.01041	0.00800686	0.00974784	0.00676525
79	-7.91607	3.71022	0.00133871	0.00256956	0.00266508	0.00123971	-11.6531	3.47408	-0.0010341	0.00294696	0.000624351	0.000955019	-9.55286	1.69083	-0.00471329	0.00341578	0.00453201	0.00294282	-12.5321	1.56427	-0.0126084	0.00790428	0.00466362	0.00279946	-13.4457	1.14067	-0.00865671	0.00703411	0.0100923	0.00668791
80	-7.79461	3.6712	0.00163482	0.0025923	0.0028916	0.00131276	-11.4437	3.47141	-0.000419006	0.00289837	0.000953103	0.00136455	-8.47469	1.66555	-0.00460434	0.00341419	0.00535624	0.00353063	-11.5742	1.66651	-0.0117652	0.0074208	0.00555198	0.00346912	-12.0569	1.28757	-0.00704627	0.00604648	0.00909055	0.00626715
81	-7.65911	3.64541	0.00205913	0.00271394	0.00265796	0.00122007	-11.2092	3.47216	-3.12952e-05	0.00289242	0.000958941	0.00152521	-7.36378	1.60853	-0.00444609	0.00339733	0.00646701	0.00449909	-10.5376	1.74647	-0.0107022	0.00676064	0.00619534	0.00391657	-10.5206	1.45243	-0.00562335	0.00519904	0.00749374	0.00603126
82	-7.50089	3.63372	0.00223391	0.00273284	0.00228464	0.00111747	-10.9542	3.48256	0.000271769	0.00287524	0.000763088	0.00135848	-6.21196	1.52333	-0.00416851	0.00311475	0.00756315	0.00517534	-9.46062	1.8113	-0.00941876	0.00599427	0.00730982	0.00485791	-8.92518	1.60873	-0.00431868	0.00431909	0.0055665	0.00588346
83	-7.30283	3.63305	0.00242765	0.00272194	0.0018028	0.000961372	-10.6983	3.50786	0.00042189	0.00282751	0.000580647	0.00130966	-5.08155	1.40017	-0.003578	0.00282239	0.00745307	0.00539897	-8.32572	1.86028	-0.00778734	0.00508728	0.00720538	0.00501225	-7.37556	1.75695	-0.00284874	0.00341474	0.00345701	0.00587897
84	-7.11475	3.6436	0.00256005	0.00268703	0.00135855	0.000848786	-10.4038	3.53905	0.000697708	0.00278261	0.00047154	0.0014486	-3.96619	1.28945	-0.00297516	0.00244113	0.0070748	0.00568353	-7.16118	1.8868	-0.00645763	0.00431647	0.00695046	0.0049204	-5.84042	1.88228	-0.00154936	0.00265465	0.00153937	0.0054378
85	-6.90256	3.66271	0.00272458	0.00262397	0.000992012	0.000730091	-10.1099	3.57437	0.000952886	0.00279778	0.000131812	0.00154646	-2.94785	1.14917	-0.00225154	0.00208339	0.00657587	0.00558647	-5.91528	1.92208	-0.00519681	0.00366733	0.00586492	0.00450452	-4.35585	1.97759	-0.000274618	0.00194986	-0.000531477	0.00504296
86	-6.68552	3.6811	0.00280499	0.00256618	0.000744962	0.000603335	-9.80688	3.60945	0.00119009	0.00275685	-0.000239975	0.00158922	-1.88163	1.04793	-0.0016806	0.0016768	0.00438297	0.00458154	-4.82051	1.8723	-0.00421157	0.00326207	0.00569358	0.00428686	-3.02739	2.04176	0.000620361	0.00145918	-0.00194697	0.00435233
87	-6.46898	3.69867	0.00305751	0.00258339	0.000613365	0.000536621	-9.45809	3.64347	0.00145411	0.00268802	-0.000893638	0.00163187	-0.947286	0.974575	-0.00111428	0.00146717	0.00312707	0.00365366	-3.79519	1.8161	-0.00330972	0.00288085	0.00489049	0.0041415	-1.87447	2.092	0.00120986	0.00127818	-0.00223051	0.00344091
88	-6.21736	3.70212	0.00331863	0.00255116	0.000153822	0.00048368	-9.08645	3.66714	0.00179938	0.0025989	-0.00153057	0.00171616	-0.139402	0.926296	-0.000791906	0.00133215	0.00237381	0.00311283	-2.7961	1.77405	-0.00231968	0.00246942	0.00413995	0.00398958	-0.803735	2.08623	0.00172907	0.00112815	-0.00283079	0.00251436
89	-5.94504	3.69035	0.00369755	0.00251208	-0.000221354	0.000632796	-8.69005	3.68255	0.00222501	0.00252417	-0.0022636	0.00180631	0.570427	0.92267	-0.000446382	0.00127564	0.00147759	0.00242921	-1.93575	1.72653	-0.00154622	0.00214413	0.00338703	0.00356091	0.026234	2.08315	0.00202964	0.00106454	-0.00287988	0.00174799
90	-5.65836	3.6601	0.00393605	0.00242617	-0.000619465	0.000846788	-8.28782	3.68621	0.00309056	0.00253413	-0.00316937	0.00210107	1.14927	0.939268	-0.000146795	0.00119681	0.000868095	0.00173792	-1.16057	1.67262	-0.000871134	0.00183876	0.00283129	0.00312124	0.743458	2.04129	0.0024192	0.000932856	-0.002856	0.00116681
91	-5.32416	3.59819	0.00419717	0.00234205	-0.000901479	0.00100117	-7.84046	3.67207	0.00371831	0.00256057	-0.0040048	0.00235502	1.60358	0.964001	0.000281742	0.00112644	0.000411838	0.00112974	-0.505313	1.61486	-0.00019533	0.00159973	0.00246764	0.00285695	1.3752	1.96972	0.00286401	0.000813722	-0.00261044	0.000793571
92	-4.99168	3.51032	0.0043487	0.00230765	-0.00109522	0.00100019	-7.40571	3.65146	0.00404397	0.00257606	-0.00441724	0.00243239	1.93986	0.980132	0.000587254	0.00106504	0.000158481	0.000710866	0.0891755	1.56806	0.000545574	0.00139972	0.001695	0.00237361	1.8624	1.90252	0.00339579	0.000716302	-0.00251292	0.000606324
93	-4.64136	3.39975	0.00435136	0.00226292	-0.00143899	0.00119251	-6.97286	3.6183	0.00391121	0.00257845	-0.00412495	0.00210949	2.1773	0.989767	0.00096669	0.00105073	5.40482e-05	0.000486545	0.552996	1.50811	0.00124565	0.00130486	0.00128593	0.00185726	2.27258	1.838	0.00407679	0.000697204	-0.00250402	0.000549594
94	-4.27943	3.26605	0.00430956	0.00230839	-0.00179253	0.00143298	-6.59278	3.58284	0.00356978	0.00263838	-0.00336324	0.00160895	2.3415	0.988247	0.00113782	0.00104558	-7.00888e-05	0.000375727	0.940774	1.45837	0.0019979	0.00128008	0.000874632	0.00149831	2.59943	1.77482	0.00418724	0.000957807	-0.00235779	0.00052466
95	-3.90114	3.1057	0.00406009	0.00230915	-0.0020016	0.00154663	-6.25473	3.53718	0.00254527	0.00244167	-0.00213685	0.001103	2.44033	0.978883	0.000791959	0.000988188	-0.000345714	0.000517285	1.25828	1.41224	0.00241141	0.00129511	0.000611745	0.00116597	2.86859	1.71316	0.00310371	0.00193832	-0.00229767	0.000662852
96	-3.55196	2.94667	0.00290056	0.00186988	-0.00240384	0.00190255	-5.9818	3.48254	0.000347868	0.00169446	-0.00214482	0.00160536	2.46735	0.959817	-0.00023829	0.00116971	-0.000788689	0.000965739	1.50129	1.37255	0.00240268	0.00132091	0.00032582	0.000912447	3.07175	1.66087	0.00141008	0.00297288	-0.00241621	0.00109459
97	-3.22306	2.78435	0.00129834	0.0015653	-0.00316284	0.00269063	-5.77652	3.41832	-0.00218575	0.001825	-0.00379109	0.00313392	2.44632	0.93498	-0.00280752	0.00164944	-0.00124626	0.0013454	1.67983	1.33538	0.00120437	0.0015608	9.06641e-05	0.000877875	3.22192	1.61097	-0.000927325	0.0043051	-0.00266661	0.00170414
98	-2.94563	2.63386	-0.00357394	0.00331615	-0.0042898	0.003494	-5.62908	3.35381	-0.00623005	0.00258931	-0.00531101	0.00360773	2.3874	0.906078	-0.00869935	0.00287037	-0.00193645	0.0011563	1.7912	1.30543	-0.00414519	0.0024441	-0.000625685	0.0011721	3.32706	1.56619	-0.00431231	0.00514663	-0.00276704	0.00240379
99	-2.74198	2.49287	-0.0252097	0.00541502	-0.00199198	0.00432295	-5.56799	3.29392	-0.0259557	0.00580062	-0.00699789	0.00547458	2.25405	0.874471	-0.0286762	0.00405599	-0.0048682	0.00169264	1.82443	1.27602	-0.0237364	0.0034204	-0.00248925	0.0027355	3.35605	1.53464	-0.0241471	0.00484738	-0.00176542	0.00387221
100	-2.69877	2.39168	-0.0701193	0.00534043	-0.00060748	0.0113312	-5.57976	3.1798	-0.0736676	0.00533271	-0.00986758	0.0150336	2.05167	0.84047	-0.0673798	0.00254579	-0.017195	0.00386625	1.68896	1.23913	-0.0687699	0.00234643	-0.012165	0.0067834	3.29159	1.50371	-0.0701899	0.00243518	-0.00671901	0.00645728

## Sheet: b.Bionic kinematics
Subject ID	Slow (deg)	Max (CTL) or mod (AMI) (deg)	Max (AMI) (deg)
CTL 1 (push-off)	-5.26168	-4.3473	n.a.
CTL 2 (push-off)	-8.72633	-10.7971	n.a.
CTL 3 (push-off)	-1.81647	-5.10834	n.a.
CTL 4 (push-off)	-6.11396	-14.0064	n.a.
CTL 5 (push-off)	-4.29749	-5.08819	n.a.
CTL 6 (push-off)	-0.0711679	-0.0462922	n.a.
CTL 7 (push-off)	-1.83483	-2.70582	n.a.
CTL 1 (foot clearance)	7.87919	-2.00968	n.a.
CTL 2 (foot clearance)	18.0411	15.6181	n.a.
CTL 3 (foot clearance)	1.49563	3.00724	n.a.
CTL 4 (foot clearance)	5.26523	12.7668	n.a.
CTL 5 (foot clearance)	8.01286	0.259963	n.a.
CTL 6 (foot clearance)	-1.06594	-9.43969	n.a.
CTL 7 (foot clearance)	-10.3801	-8.39424	n.a.
AMI 1 (push-off)	-12.9834	-14.9659	-19.104
AMI 2 (push-off)	-15.0235	-15.5642	-15.0666
AMI 3 (push-off)	-14.2614	-13.0558	-13.2921
AMI 4 (push-off)	-15.2483	-20.9259	-24.0158
AMI 5 (push-off)	-17.5146	-16.2467	-20.0689
AMI 6 (push-off)	-14.5921	-17.8924	-18.2584
AMI 7 (push-off)	-18.8538	-19.2015	-20.1234
AMI 1 (foot clearance)	8.68664	10.7525	17.8249
AMI 2 (foot clearance)	9.36027	8.79917	8.89758
AMI 3 (foot clearance)	13.4758	15.2924	15.405
AMI 4 (foot clearance)	12.7043	23.1357	24.5238
AMI 5 (foot clearance)	12.9511	9.42962	14.9729
AMI 6 (foot clearance)	15.4812	18.2543	20.6293
AMI 7 (foot clearance)	13.6305	15.508	15.9375

## Sheet: c.Bionic kinetics
Subject ID	Peak power slow (W/kg)	Peak power max (CTL) or mod (AMI) (W/kg)	Peak power max (AMI) (W/kg)		Net work slow (J/kg)	Net work max (CTL) or mod (AMI) (J/kg)	Net work max (AMI) (J/kg)
CTL 1	0.308009	0.433099	n.a.		0.0199744	-0.00721982	n.a.
CTL 2	0.556742	0.965786	n.a.		0.0136267	0.0429919	n.a.
CTL 3	0.151512	0.493144	n.a.		-0.0641364	-0.117713	n.a.
CTL 4	1.12443	1.24266	n.a.		0.146611	0.165613	n.a.
CTL 5	0.373856	0.379253	n.a.		-0.000845097	-0.0568577	n.a.
CTL 6	1.02932	1.14101	n.a.		0.0260025	-0.0761646	n.a.
CTL 7	0.185784	0.0910868	n.a.		-0.259848	-0.292676	n.a.
AMI 1	0.893934	1.73587	2.29662		0.0181176	0.104089	0.154433
AMI 2	0.928911	1.63414	1.80141		0.0538871	0.114972	0.162027
AMI 3	1.05468	1.40591	1.50793		0.0276738	0.0718761	0.12195
AMI 4	0.700461	1.71626	1.97288		0.0571239	0.13382	0.197004
AMI 5	0.96567	1.20914	2.08816		0.044493	0.0985373	0.197778
AMI 6	1.27135	1.65895	1.73421		0.0679192	0.0998994	0.1455
AMI 7	1.62991	2.03001	2.21848		0.0901638	0.166082	0.24059

## Sheet: d.Walking speed
Subject ID	Slow (m/s)	Max (CTL) or mod (AMI) (m/s)	Max (AMI) (m/s)
CTL 1	0.96	1.22	n.a.
CTL 2	0.96	1.55	n.a.
CTL 3	0.97	1	n.a.
CTL 4	0.98	1.43	n.a.
CTL 5	0.96	1.23	n.a.
CTL 6	1	1.34	n.a.
CTL 7	0.99	1.08	n.a.
AMI 1	0.97	1.28	1.8
AMI 2	0.97	1.2	1.56
AMI 3	0.96	1.28	1.83
AMI 4	1.02	1.23	1.94
AMI 5	0.97	1.22	1.74
AMI 6	0.97	1.22	1.83
AMI 7	0.99	1.27	1.77

## Sheet: e.LE kinematics
Cycle (%)	CTL Slow Ipsilateral Ankle mean (deg)	CTL Slow Ipsilateral Ankle SEM (deg)	CTL Slow Ipsilateral Knee mean (deg)	CTL Slow Ipsilateral Knee SEM (deg)	CTL Slow Ipsilateral Hip mean (deg)	CTL Slow Ipsilateral Hip SEM (deg)	CTL Slow Contralateral Ankle mean (deg)	CTL Slow Contralateral Ankle SEM (deg)	CTL Slow Contralateral Knee mean (deg)	CTL Slow Contralateral Knee SEM (deg)	CTL Slow Contralateral Hip mean (deg)	CTL Slow Contralateral Hip SEM (deg)	CTL Maximum Ipsilateral Ankle mean (deg)	CTL Maximum Ipsilateral Ankle SEM (deg)	CTL Maximum Ipsilateral Knee mean (deg)	CTL Maximum Ipsilateral Knee SEM (deg)	CTL Maximum Ipsilateral Hip mean (deg)	CTL Maximum Ipsilateral Hip SEM (deg)	CTL Maximum Contralateral Ankle mean (deg)	CTL Maximum Contralateral Ankle SEM (deg)	CTL Maximum Contralateral Knee mean (deg)	CTL Maximum Contralateral Knee SEM (deg)	CTL Maximum Contralateral Hip mean (deg)	CTL Maximum Contralateral Hip SEM (deg)	AMI Slow Ipsilateral Ankle mean (deg)	AMI Slow Ipsilateral Ankle SEM (deg)	AMI Slow Ipsilateral Knee mean (deg)	AMI Slow Ipsilateral Knee SEM (deg)	AMI Slow Ipsilateral Hip mean (deg)	AMI Slow Ipsilateral Hip SEM (deg)	AMI Slow Contralateral Ankle mean (deg)	AMI Slow Contralateral Ankle SEM (deg)	AMI Slow Contralateral Knee mean (deg)	AMI Slow Contralateral Knee SEM (deg)	AMI Slow Contralateral Hip mean (deg)	AMI Slow Contralateral Hip SEM (deg)	AMI Moderate Ipsilateral Ankle mean (deg)	AMI Moderate Ipsilateral Ankle SEM (deg)	AMI Moderate Ipsilateral Knee mean (deg)	AMI Moderate Ipsilateral Knee SEM (deg)	AMI Moderate Ipsilateral Hip mean (deg)	AMI Moderate Ipsilateral Hip SEM (deg)	AMI Moderate Contralateral Ankle mean (deg)	AMI Moderate Contralateral Ankle SEM (deg)	AMI Moderate Contralateral Knee mean (deg)	AMI Moderate Contralateral Knee SEM (deg)	AMI Moderate Contralateral Hip mean (deg)	AMI Moderate Contralateral Hip SEM (deg)	AMI Maximum Ipsilateral Ankle mean (deg)
0	-2.87679	2.131	6.97386	1.61588	22.4185	2.27013	1.80021	1.06748	6.31133	2.09693	28.5755	3.83108	-5.60044	3.18817	6.57967	1.95465	23.6508	4.05494	1.7461	0.859273	6.98586	2.50478	32.8305	3.20047	2.69375	1.19584	5.14676	1.4747	22.9955	1.72915	1.43786	0.788269	5.22104	1.95612	24.1618	1.16761	2.3243	1.34569	3.75517	1.42022	25.1333	1.97086	1.87189	0.797359	5.32213	2.10779	25.4428	1.36416	2.66338
1	-3.04966	2.10701	7.14933	1.77173	22.5487	2.26161	0.780441	1.09685	7.50641	2.59385	28.7469	3.7887	-5.86788	3.23327	6.82371	2.18239	23.9222	4.27393	0.762706	0.900618	7.54487	2.44232	33.1746	3.30202	2.44817	1.15395	5.50269	1.43184	23.2207	1.63143	0.649006	0.795202	6.2182	1.94319	24.0059	1.23756	2.19817	1.34939	4.22255	1.39096	25.4273	1.87651	1.04334	0.770297	6.70375	2.09995	25.5906	1.50189	2.55985
2	-3.31172	2.07846	7.72339	1.87377	22.7416	2.27224	-0.881105	1.31156	8.77528	2.84775	29.1185	3.75608	-6.13454	3.22526	7.45114	2.27335	24.091	4.48037	-0.814619	1.07378	8.26089	2.4245	33.5564	3.49422	2.13898	1.10787	6.05191	1.33745	23.3866	1.55157	-0.654363	0.839431	7.11395	1.88831	23.6974	1.3109	1.96858	1.31055	4.95196	1.33853	25.6739	1.76774	-0.346886	0.743642	7.81414	2.00155	25.7481	1.56363	2.3898
3	-3.6653	2.0743	8.80088	1.7609	23.0077	2.27618	-2.47398	1.59844	9.74642	2.83938	29.5808	3.77522	-6.47274	3.22331	8.67719	2.01061	24.1295	4.63805	-2.30561	1.28989	8.80116	2.37993	33.8535	3.77317	1.80083	1.06004	6.68163	1.22998	23.4967	1.50331	-2.03664	0.909337	7.75604	1.89525	23.3775	1.34581	1.68841	1.25984	5.74852	1.29506	25.8324	1.65053	-1.86388	0.769669	8.33132	1.8483	25.9686	1.51657	2.1851
4	-4.07144	2.08616	9.90773	1.66999	23.3232	2.2798	-3.56634	1.73701	10.3323	2.60306	30.0709	3.81591	-6.80843	3.20792	9.93579	1.77643	24.0945	4.75904	-3.30459	1.42822	9.01672	2.37149	33.9757	4.08585	1.44927	1.01779	7.31146	1.16743	23.5372	1.49944	-3.10602	0.972138	8.20779	1.93848	23.1396	1.36494	1.35964	1.20022	6.54098	1.26917	25.9371	1.52071	-3.08551	0.848296	8.40076	1.71212	26.2032	1.41983	1.95108
5	-4.50956	2.11165	10.7186	1.65794	23.4911	2.27003	-4.1394	1.67973	10.6904	2.3261	30.5801	3.83664	-7.12919	3.18451	10.7649	1.6957	23.938	4.84106	-3.7842	1.41941	9.08372	2.47211	33.9225	4.35165	1.09507	0.977239	7.89109	1.15595	23.5195	1.53921	-3.68984	1.027	8.72996	1.88088	23.0688	1.44343	1.02104	1.15141	7.32341	1.25283	26.0908	1.38132	-3.79224	0.936249	8.64773	1.6257	26.3817	1.39394	1.68997
6	-4.94629	2.14633	11.292	1.6833	23.2957	2.21503	-4.36083	1.51158	11.0958	2.20956	30.9199	3.8564	-7.37703	3.14348	11.3249	1.64822	23.5562	4.8498	-3.87131	1.24394	9.28122	2.7276	33.7162	4.49069	0.738808	0.946523	8.41397	1.15373	23.4968	1.59825	-3.84212	1.07711	9.54748	1.78854	23.1808	1.58483	0.659326	1.09998	8.07691	1.25139	26.337	1.25615	-4.01075	1.01493	9.66106	1.51708	26.5084	1.49249	1.42015
7	-5.37775	2.19046	11.772	1.71504	22.8029	2.17776	-4.3352	1.3157	11.6891	2.31521	30.9421	3.92836	-7.53794	3.07456	11.8477	1.59529	22.9973	4.80534	-3.74866	1.0071	9.76018	3.15627	33.365	4.50189	0.41109	0.919366	8.91345	1.16127	23.4915	1.6734	-3.68808	1.09745	10.7148	1.77762	23.4151	1.69338	0.305388	1.06133	8.80652	1.27743	26.6171	1.17378	-3.87241	1.07021	11.4443	1.39271	26.6325	1.65213	1.15611
8	-5.78209	2.23546	12.2953	1.70313	22.2518	2.25373	-4.10421	1.12201	12.3742	2.49532	30.6772	4.07717	-7.65062	2.99961	12.3958	1.56851	22.4218	4.78011	-3.49547	0.809385	10.5186	3.65284	32.9054	4.46555	0.0824023	0.894847	9.41155	1.20549	23.5077	1.76525	-3.33017	1.0735	12.0741	1.80603	23.6788	1.71319	-0.0394702	1.02522	9.52999	1.33306	26.8702	1.14764	-3.50076	1.09219	13.401	1.33349	26.7367	1.75753	0.912266
9	-6.13407	2.27933	12.9285	1.65907	21.7547	2.43631	-3.80883	0.95415	13.0431	2.47755	30.1669	4.25981	-7.67487	2.91421	13.0156	1.61818	21.895	4.80816	-3.09248	0.649194	11.4376	4.02158	32.3811	4.4668	-0.231444	0.876146	9.88958	1.28669	23.4712	1.86905	-2.87843	1.02772	13.2871	1.85362	23.8779	1.69506	-0.363849	1.00255	10.2176	1.41377	27.0492	1.15637	-3.00777	1.08856	14.885	1.31094	26.7394	1.76646	0.686444
10	-6.4421	2.3252	13.5652	1.6454	21.2724	2.63414	-3.54539	0.811999	13.635	2.17636	29.4842	4.40599	-7.67652	2.81804	13.6487	1.76046	21.3283	4.84622	-2.58973	0.515163	12.3518	4.09622	31.7907	4.532	-0.512161	0.867115	10.3208	1.39718	23.2852	1.95907	-2.42764	0.985653	14.0551	1.91055	23.9568	1.69875	-0.654468	0.99229	10.809	1.50027	27.0421	1.16927	-2.4882	1.06815	15.6903	1.24232	26.5859	1.76239	0.490395
11	-6.7061	2.38621	14.0918	1.66727	20.7572	2.77126	-3.30348	0.696757	14.029	1.75545	28.6561	4.47356	-7.67054	2.72695	14.2088	1.9413	20.6256	4.82395	-2.12398	0.424689	13.1407	3.84019	31.1634	4.61024	-0.760527	0.869198	10.6861	1.52001	22.8623	2.00466	-2.01196	0.956588	14.3337	1.91428	23.8777	1.72443	-0.905833	0.98617	11.2563	1.56851	26.7126	1.16656	-1.99254	1.03709	15.9919	1.17194	26.2473	1.81341	0.313156
12	-6.90714	2.44626	14.4972	1.71455	20.1784	2.81354	-3.08849	0.621832	14.0918	1.41999	27.7058	4.46033	-7.69864	2.64279	14.6744	2.12134	19.7879	4.71751	-1.77025	0.378912	13.7563	3.34403	30.4632	4.64736	-0.971331	0.872066	10.9475	1.62822	22.168	1.98864	-1.63046	0.941454	14.2928	1.85389	23.5832	1.76775	-1.11017	0.981839	11.5485	1.61309	26.0176	1.13357	-1.52969	1.00374	16.0096	1.19869	25.7507	1.87199	0.175733
13	-7.03321	2.48685	14.7299	1.75787	19.4509	2.74583	-2.89829	0.585338	13.8253	1.2394	26.7294	4.40072	-7.76784	2.56899	15.0023	2.26902	18.8812	4.55932	-1.5073	0.359279	14.1586	2.81047	29.6203	4.61373	-1.14422	0.876487	11.0643	1.70215	21.2472	1.92326	-1.27064	0.936209	14.1327	1.78743	23.0433	1.82438	-1.26191	0.977446	11.6913	1.64043	25.0358	1.07081	-1.0909	0.969076	15.8882	1.28309	25.1566	1.87676	0.0853728
14	-7.09852	2.51044	14.7285	1.76388	18.4971	2.59695	-2.71512	0.566971	13.3699	1.15863	25.7984	4.3492	-7.87953	2.50879	15.1655	2.36884	17.9718	4.39285	-1.30455	0.356514	14.3088	2.4465	28.6351	4.51012	-1.26282	0.887528	11.0366	1.7509	20.1912	1.82985	-0.92254	0.931564	13.9743	1.7625	22.3011	1.87576	-1.35228	0.97276	11.6906	1.65201	23.895	1.00286	-0.676883	0.93038	15.7415	1.35047	24.4922	1.83316	0.0504836
15	-7.11999	2.53313	14.4991	1.73883	17.3764	2.44609	-2.53635	0.554612	12.8662	1.08565	24.8633	4.32871	-8.04152	2.45901	15.1959	2.42756	17.0959	4.24823	-1.14225	0.363335	14.208	2.28534	27.4848	4.38917	-1.33293	0.899795	10.9342	1.78441	19.1082	1.73653	-0.594695	0.919761	13.8407	1.78235	21.4632	1.89547	-1.38839	0.962606	11.5826	1.64465	22.7003	0.961803	-0.303846	0.890031	15.5973	1.38367	23.7596	1.77835	0.0660969
16	-7.12549	2.55389	14.0603	1.70044	16.2128	2.35535	-2.37159	0.546337	12.3696	0.9675	23.8297	4.32504	-8.24412	2.41969	15.1204	2.45779	16.2603	4.13653	-1.01148	0.369165	13.9182	2.20337	26.1303	4.29779	-1.35736	0.914837	10.8042	1.80825	18.1128	1.66568	-0.3091	0.900762	13.685	1.82569	20.622	1.87003	-1.36625	0.952418	11.4406	1.62454	21.5185	0.962645	0.0142636	0.852433	15.3906	1.38206	22.9645	1.72687	0.150742
17	-7.13809	2.58269	13.4581	1.67681	15.085	2.32107	-2.23095	0.540731	11.8662	0.823266	22.6796	4.32455	-8.47556	2.38302	14.9353	2.47403	15.439	4.0454	-0.914531	0.369906	13.5179	2.10317	24.5964	4.23823	-1.33269	0.927859	10.6605	1.83344	17.2262	1.63366	-0.0692008	0.875882	13.4603	1.87119	19.7829	1.81997	-1.30828	0.940695	11.3193	1.60836	20.3829	0.996239	0.276254	0.818182	15.0893	1.36364	22.1293	1.66167	0.290663
18	-7.15456	2.60887	12.7289	1.68127	13.9965	2.30788	-2.11622	0.535994	11.3264	0.6979	21.4963	4.3297	-8.72025	2.34181	14.6459	2.49347	14.6073	3.95836	-0.850873	0.367674	13.0392	1.98838	22.9732	4.18816	-1.27817	0.936631	10.5381	1.86133	16.3915	1.64329	0.143461	0.846825	13.1348	1.90225	18.931	1.77615	-1.21161	0.929132	11.2203	1.60472	19.3119	1.0359	0.479122	0.785613	14.7047	1.35777	21.258	1.56982	0.495582
19	-7.18226	2.62395	11.8984	1.7101	12.8779	2.28808	-2.0221	0.533476	10.759	0.609483	20.4078	4.34391	-8.96665	2.30544	14.2416	2.51428	13.7348	3.86041	-0.812921	0.364207	12.4843	1.89485	21.3327	4.13946	-1.1776	0.943505	10.4484	1.89101	15.5801	1.67847	0.343191	0.822298	12.6972	1.91789	18.0826	1.75349	-1.0996	0.916188	11.1235	1.6086	18.315	1.06986	0.621578	0.752743	14.2368	1.36769	20.3321	1.4695	0.748632
20	-7.21763	2.62776	11.0355	1.76681	11.703	2.26953	-1.93939	0.532488	10.2092	0.552773	19.477	4.35922	-9.20229	2.28393	13.7288	2.52758	12.8101	3.75165	-0.792966	0.358829	11.8877	1.82148	19.7444	4.1061	-1.02936	0.942665	10.3785	1.92757	14.7508	1.72108	0.536237	0.806602	12.1794	1.92283	17.2469	1.74893	-0.956348	0.906053	11.0105	1.61548	17.3836	1.10138	0.721494	0.719903	13.6689	1.37501	19.3457	1.38962	1.0329
21	-7.28624	2.61911	10.1743	1.83578	10.5208	2.27772	-1.8655	0.531264	9.70211	0.513524	18.664	4.36107	-9.41225	2.27817	13.1509	2.53034	11.8595	3.64473	-0.792105	0.352225	11.2839	1.74122	18.3071	4.09848	-0.846246	0.938553	10.3061	1.97071	13.8624	1.75693	0.723543	0.795805	11.6371	1.9159	16.4413	1.75185	-0.79614	0.895735	10.8686	1.62487	16.4703	1.12024	0.806865	0.690329	13.0082	1.36733	18.3186	1.33965	1.34979
22	-7.38588	2.5975	9.31455	1.88959	9.39033	2.31059	-1.80132	0.532327	9.20616	0.48501	17.9001	4.34428	-9.58448	2.29034	12.5535	2.51729	10.9101	3.54984	-0.812934	0.346084	10.668	1.63914	17.0642	4.11658	-0.629211	0.938442	10.199	2.01583	12.9082	1.7831	0.898641	0.785842	11.1127	1.89473	15.6696	1.76249	-0.612519	0.885699	10.6846	1.63578	15.4996	1.10617	0.89028	0.665576	12.3007	1.34786	17.2518	1.32187	1.675
23	-7.52545	2.56277	8.50993	1.92304	8.35909	2.34364	-1.73806	0.536554	8.67847	0.479281	17.1525	4.31596	-9.72682	2.31613	11.9539	2.47944	9.97255	3.46174	-0.844837	0.340085	10.012	1.52867	15.9567	4.16312	-0.377502	0.940957	10.0414	2.06398	11.9129	1.79625	1.062	0.77303	10.6166	1.86469	14.915	1.77516	-0.377973	0.878782	10.4472	1.64866	14.4292	1.06278	0.96914	0.643219	11.5824	1.33507	16.1469	1.33342	1.99248
24	-7.6989	2.51976	7.86378	1.94927	7.46389	2.36469	-1.66494	0.541948	8.11532	0.502293	16.42	4.28083	-9.82546	2.34968	11.3719	2.41939	9.0522	3.37573	-0.870507	0.333631	9.31248	1.42941	14.934	4.23838	-0.103578	0.955002	9.8411	2.11855	10.9202	1.78997	1.21229	0.758384	10.1396	1.83102	14.1779	1.77699	-0.141788	0.872801	10.1475	1.66935	13.2843	1.02116	1.04	0.621975	10.8704	1.33013	15.0209	1.36119	2.30024
25	-7.90343	2.47196	7.4394	1.98162	6.71424	2.38071	-1.58178	0.548388	7.55385	0.541997	15.7145	4.23939	-9.88193	2.37837	10.8318	2.35111	8.16822	3.29975	-0.878569	0.326862	8.58525	1.34577	14.0058	4.333	0.17948	0.971992	9.62053	2.17061	9.94628	1.76116	1.3511	0.745329	9.67616	1.78427	13.4478	1.76045	0.121231	0.866825	9.7882	1.70385	12.1142	1.01792	1.10606	0.60338	10.1839	1.31286	13.9166	1.38452	2.58832
26	-8.12307	2.42065	7.19094	2.0238	6.09537	2.39784	-1.49111	0.557257	7.02935	0.583566	15.0487	4.19793	-9.87925	2.40189	10.3548	2.29358	7.35316	3.24593	-0.868791	0.321979	7.84864	1.27307	13.1857	4.43593	0.477224	0.999117	9.39038	2.20786	8.99597	1.70575	1.48735	0.734269	9.21892	1.71725	12.7064	1.72497	0.396765	0.864151	9.38582	1.75301	10.9366	1.06562	1.1725	0.589461	9.52961	1.27316	12.8646	1.39089	2.86992
27	-8.33416	2.36071	7.00881	2.06543	5.5817	2.4162	-1.38757	0.568076	6.55068	0.620265	14.4337	4.17558	-9.80886	2.42151	9.94388	2.25691	6.63766	3.21612	-0.840991	0.319726	7.11695	1.20591	12.4629	4.5366	0.77016	1.02132	9.14699	2.22981	8.07834	1.63218	1.62573	0.725937	8.75874	1.63628	11.9546	1.67094	0.694683	0.865748	8.97152	1.81287	9.76062	1.1567	1.24425	0.581961	8.90186	1.21589	11.8606	1.37704	3.12528
28	-8.5259	2.29302	6.84539	2.10516	5.14558	2.43997	-1.26411	0.578792	6.11568	0.655344	13.8785	4.1855	-9.70618	2.43571	9.59118	2.2419	6.035	3.19594	-0.797233	0.321603	6.40943	1.13538	11.7955	4.62191	1.07696	1.04405	8.89313	2.23941	7.21933	1.56206	1.76653	0.72145	8.31209	1.54422	11.1927	1.59799	0.995315	0.867549	8.57017	1.87987	8.6167	1.27938	1.33	0.581389	8.29537	1.14994	10.8922	1.34178	3.37041
29	-8.69851	2.22176	6.71648	2.15355	4.75158	2.47623	-1.11839	0.587842	5.71925	0.696295	13.3868	4.21917	-9.56268	2.44572	9.2892	2.24789	5.54228	3.16599	-0.736667	0.329427	5.74086	1.0525	11.1236	4.67521	1.37887	1.06178	8.64602	2.23566	6.44734	1.50294	1.90922	0.72326	7.90648	1.44066	10.4179	1.50498	1.29586	0.867631	8.19245	1.95363	7.54389	1.4083	1.43508	0.587794	7.71464	1.08313	9.96133	1.28411	3.59489
30	-8.84709	2.15492	6.6255	2.21359	4.36612	2.52694	-0.949957	0.594811	5.35453	0.74866	12.9076	4.2549	-9.422	2.45007	9.02439	2.27513	5.14654	3.11195	-0.651749	0.342456	5.11369	0.959751	10.4316	4.68816	1.68392	1.07615	8.41581	2.22169	5.76125	1.45088	2.05556	0.733762	7.53285	1.33491	9.63623	1.40089	1.59139	0.86942	7.85101	2.02966	6.56774	1.51162	1.55494	0.601029	7.16413	1.02005	9.05103	1.20967	3.80042
31	-8.99132	2.09936	6.55433	2.27976	3.96742	2.58265	-0.759235	0.601073	5.01611	0.812123	12.3629	4.27594	-9.26927	2.44822	8.76838	2.31993	4.81544	3.02887	-0.53478	0.359553	4.53169	0.872184	9.72793	4.66813	1.98174	1.08367	8.18498	2.20398	5.13572	1.4104	2.21049	0.753055	7.15789	1.23984	8.85958	1.30062	1.87855	0.867134	7.54484	2.09745	5.70973	1.56965	1.68538	0.621005	6.64138	0.964466	8.1488	1.13226	3.9813
32	-9.10875	2.05654	6.47501	2.33939	3.5469	2.62836	-0.544762	0.607941	4.7106	0.882836	11.7253	4.27494	-9.09576	2.44075	8.49942	2.37377	4.49781	2.91561	-0.379152	0.380745	4.00969	0.801088	9.00574	4.62883	2.27553	1.08437	7.94352	2.18611	4.56756	1.38759	2.38147	0.777301	6.77869	1.16249	8.08621	1.21826	2.15624	0.860927	7.26283	2.15324	4.98411	1.5814	1.82814	0.647049	6.13858	0.922689	7.25296	1.06929	4.14356
33	-9.21925	2.0267	6.37507	2.38256	3.10121	2.6546	-0.306254	0.617229	4.45272	0.956291	11.0132	4.25681	-8.91721	2.43246	8.2202	2.43094	4.14947	2.774	-0.181882	0.40614	3.55976	0.744766	8.25321	4.58306	2.55636	1.07543	7.69587	2.16914	4.05671	1.37391	2.56865	0.804474	6.4243	1.09864	7.31592	1.16146	2.40663	0.848526	7.00606	2.20265	4.3854	1.55099	1.98858	0.677008	5.67311	0.893286	6.35883	1.03028	4.28065
34	-9.31762	2.01146	6.26774	2.40991	2.62218	2.6635	-0.048025	0.632016	4.24789	1.02754	10.263	4.23524	-8.71155	2.42565	7.93835	2.48739	3.75206	2.61611	0.0507425	0.4375	3.17983	0.696637	7.46956	4.53429	2.81985	1.05681	7.4317	2.15919	3.59595	1.35269	2.76934	0.833355	6.11297	1.04568	6.5556	1.12875	2.64005	0.828601	6.77827	2.25	3.89009	1.47819	2.1683	0.705877	5.27658	0.872524	5.47066	1.02054	4.39632
35	-9.40116	2.00445	6.15897	2.42284	2.10454	2.6539	0.225503	0.655779	4.08591	1.09476	9.50624	4.2205	-8.4989	2.42102	7.65594	2.53509	3.30557	2.46034	0.313312	0.476497	2.85209	0.649811	6.66447	4.4801	3.0657	1.02391	7.14263	2.16294	3.16959	1.30763	2.98636	0.860154	5.83398	1.01528	5.79984	1.11778	2.85146	0.804885	6.56148	2.29482	3.46065	1.36386	2.36647	0.728845	4.95063	0.866908	4.58272	1.03868	4.48828
36	-9.45735	2.00183	6.04796	2.41947	1.55316	2.61554	0.51891	0.686758	3.95586	1.16244	8.75614	4.2191	-8.26647	2.42484	7.37889	2.56882	2.81609	2.31851	0.608059	0.523353	2.55405	0.60285	5.85997	4.40952	3.28017	0.982034	6.83842	2.18409	2.75855	1.23962	3.21501	0.88563	5.58572	1.01353	5.04557	1.12401	3.02942	0.774055	6.33859	2.33467	3.05076	1.21808	2.58596	0.743922	4.66624	0.88484	3.67904	1.07045	4.56087
37	-9.47459	1.99788	5.93684	2.40198	0.971184	2.54705	0.836378	0.72058	3.86561	1.23709	8.01881	4.23557	-8.03184	2.44478	7.12339	2.58895	2.30189	2.19396	0.936169	0.581093	2.27327	0.561925	5.06697	4.31504	3.47867	0.928633	6.54369	2.22234	2.35947	1.17473	3.45197	0.911781	5.3763	1.0376	4.29826	1.14071	3.17673	0.739777	6.10157	2.37065	2.61535	1.06812	2.82838	0.751466	4.40354	0.922551	2.76212	1.09936	4.61508
38	-9.43781	1.99272	5.82105	2.37745	0.349889	2.46213	1.17465	0.756055	3.82438	1.31499	7.30167	4.26293	-7.77938	2.4711	6.89567	2.59752	1.78615	2.08037	1.29391	0.648837	2.02135	0.539606	4.29134	4.1936	3.64497	0.867789	6.26479	2.27477	1.95493	1.14054	3.70588	0.935008	5.21169	1.08432	3.55578	1.16279	3.29504	0.707119	5.84287	2.40895	2.13899	0.956934	3.08908	0.753805	4.17742	0.974117	1.86001	1.11892	4.64365
39	-9.34097	1.99209	5.69828	2.35113	-0.311798	2.37209	1.52947	0.793599	3.83273	1.38895	6.6006	4.28137	-7.50453	2.50011	6.69056	2.59357	1.28379	1.97534	1.6777	0.720619	1.818	0.544464	3.52646	4.04498	3.79214	0.798926	6.01335	2.33395	1.51223	1.14837	3.97928	0.950938	5.09678	1.14467	2.82409	1.18553	3.39897	0.678414	5.55922	2.45294	1.63269	0.918599	3.36661	0.75049	4.0128	1.03541	0.982856	1.13051	4.63725
40	-9.20218	2.00277	5.57339	2.31952	-0.99882	2.26908	1.89539	0.831678	3.89751	1.46368	5.8902	4.27568	-7.20765	2.53139	6.50323	2.57612	0.801076	1.89465	2.08213	0.790382	1.67942	0.571727	2.75837	3.87009	3.93004	0.729456	5.7903	2.39795	1.02806	1.19402	4.26927	0.957659	5.03328	1.21527	2.11285	1.20411	3.49538	0.654595	5.26196	2.49938	1.09509	0.95121	3.66307	0.741986	3.91481	1.10538	0.125044	1.1432	4.58649
41	-9.02921	2.03036	5.45898	2.28136	-1.69457	2.14469	2.2657	0.871542	4.02323	1.54749	5.14841	4.24401	-6.88366	2.56312	6.33459	2.54153	0.339083	1.86567	2.49631	0.857425	1.62078	0.613066	1.97155	3.67682	4.06621	0.665778	5.58735	2.46316	0.506112	1.26268	4.56842	0.958293	5.00844	1.29223	1.41763	1.21609	3.57504	0.633475	4.9672	2.54146	0.516067	1.02947	3.97045	0.734851	3.86889	1.18685	-0.724804	1.16372	4.48886
42	-8.82207	2.07707	5.37415	2.24035	-2.3898	2.00789	2.65121	0.910563	4.19541	1.6368	4.38331	4.18776	-6.54709	2.59872	6.1937	2.47883	-0.105583	1.91328	2.91429	0.914862	1.64537	0.664319	1.16216	3.47626	4.19964	0.609015	5.41273	2.52134	-0.053226	1.3386	4.86862	0.958603	5.02592	1.36899	0.743041	1.22177	3.63799	0.61626	4.68838	2.57536	-0.0910594	1.12378	4.28123	0.732788	3.86163	1.27786	-1.5621	1.18961	4.35252
43	-8.5902	2.14467	5.32837	2.19179	-3.07183	1.87355	3.06043	0.9471	4.40154	1.72232	3.62722	4.10755	-6.19308	2.62731	6.09509	2.38056	-0.539876	2.05203	3.33347	0.954074	1.74238	0.722346	0.326003	3.27322	4.33341	0.563749	5.27982	2.56708	-0.649637	1.4116	5.16093	0.958452	5.10354	1.44269	0.0906662	1.22824	3.67024	0.604285	4.4493	2.59955	-0.721299	1.2019	4.59538	0.732682	3.89673	1.37368	-2.3829	1.21046	4.186
44	-8.36034	2.22798	5.32094	2.12198	-3.7333	1.73498	3.47705	0.979994	4.65373	1.80647	2.92054	4.01581	-5.84608	2.65753	6.06434	2.25692	-0.96304	2.28098	3.73965	0.975263	1.90995	0.786349	-0.534394	3.06386	4.46927	0.525759	5.2116	2.59761	-1.27068	1.47905	5.43843	0.954305	5.23421	1.5128	-0.559293	1.24051	3.66755	0.598221	4.28176	2.6143	-1.41179	1.24354	4.90865	0.733107	3.97459	1.46819	-3.18456	1.21683	3.98706
45	-8.11729	2.31726	5.36867	2.02569	-4.37889	1.58057	3.87596	1.00172	4.98002	1.90367	2.2627	3.92289	-5.47356	2.68487	6.12537	2.12812	-1.36284	2.58443	4.11538	0.978257	2.15355	0.861736	-1.38268	2.84692	4.59647	0.495013	5.21861	2.61248	-1.90226	1.54045	5.69859	0.944416	5.40298	1.57294	-1.20983	1.24842	3.63468	0.600413	4.2082	2.62217	-2.18911	1.25316	5.20768	0.737084	4.09454	1.55274	-3.95237	1.20232	3.75331
46	-7.87363	2.40195	5.51755	1.91622	-5.00467	1.42489	4.23819	1.01116	5.40724	2.028	1.60984	3.82004	-5.12101	2.7152	6.29177	2.00861	-1.72762	2.9364	4.45274	0.957789	2.47883	0.954378	-2.14495	2.62328	4.70411	0.473257	5.3189	2.60788	-2.52621	1.596	5.93817	0.930565	5.6103	1.62077	-1.84816	1.24521	3.56205	0.61175	4.24208	2.6264	-3.00508	1.24912	5.48146	0.744696	4.27782	1.62317	-4.67534	1.16936	3.47132
47	-7.61564	2.47836	5.8027	1.81494	-5.60142	1.29059	4.55972	1.00591	5.94667	2.1815	0.927204	3.69831	-4.77081	2.74772	6.59064	1.91263	-2.05422	3.30771	4.735	0.91351	2.88049	1.06493	-2.76697	2.4198	4.77385	0.465522	5.52222	2.58227	-3.14963	1.64162	6.14511	0.915251	5.86233	1.65709	-2.46625	1.23551	3.44206	0.628657	4.40844	2.62417	-3.78417	1.23945	5.71915	0.757083	4.54367	1.6795	-5.34295	1.1275	3.11509
48	-7.34022	2.53553	6.24108	1.73629	-6.15624	1.18306	4.84361	0.979646	6.58988	2.36015	0.194129	3.55608	-4.48483	2.78844	7.08646	1.868	-2.31984	3.66937	4.9402	0.85679	3.34861	1.18822	-3.27493	2.29494	4.78723	0.478182	5.84238	2.54203	-3.76108	1.66785	6.3004	0.900126	6.17613	1.69042	-3.04705	1.22332	3.25286	0.655846	4.74786	2.61353	-4.48702	1.21987	5.90133	0.778756	4.8956	1.7264	-5.93145	1.08282	2.68332
49	-7.02954	2.57263	6.8825	1.68142	-6.6471	1.10267	5.07295	0.936084	7.33069	2.56635	-0.58312	3.39242	-4.23367	2.83697	7.85896	1.90715	-2.46349	4.00315	5.05688	0.80616	3.88624	1.32393	-3.75389	2.2864	4.72888	0.51394	6.29635	2.49536	-4.3029	1.66441	6.38849	0.884893	6.55835	1.72322	-3.58334	1.20577	2.97147	0.698577	5.28299	2.60071	-5.09851	1.18988	6.00421	0.811843	5.32899	1.76736	-6.42168	1.03787	2.12743
50	-6.7118	2.58939	7.80326	1.65431	-7.0254	1.04837	5.22332	0.884506	8.18029	2.80724	-1.35092	3.20349	-4.04614	2.8906	8.95533	2.0445	-2.44055	4.30229	5.08348	0.784436	4.50695	1.47515	-4.26075	2.36349	4.57372	0.587773	6.88905	2.45093	-4.7095	1.61378	6.39704	0.869531	7.01359	1.75159	-4.08063	1.18339	2.56179	0.757344	6.02707	2.5973	-5.61653	1.15392	6.0167	0.85321	5.85366	1.80433	-6.81542	0.998371	1.38808
51	-6.3895	2.58954	9.04624	1.67036	-7.23617	1.00873	5.27638	0.832254	9.1491	3.07704	-2.03488	2.97973	-3.94714	2.94519	10.3809	2.27876	-2.25342	4.56753	5.02141	0.808529	5.2274	1.64754	-4.75308	2.47828	4.26987	0.712215	7.64743	2.41779	-4.95081	1.49826	6.31811	0.858711	7.57295	1.78505	-4.53601	1.1579	1.95673	0.852284	6.9964	2.61368	-6.05384	1.11088	5.93495	0.900603	6.49595	1.83997	-7.10994	0.9806	0.446772
52	-6.0904	2.58416	10.6382	1.76494	-7.26441	0.993631	5.21475	0.794589	10.242	3.35887	-2.57296	2.72593	-3.93834	3.00267	12.1428	2.59667	-1.93154	4.80453	4.87487	0.885321	6.06939	1.84993	-5.09268	2.62427	3.79275	0.873735	8.5968	2.41426	-5.06804	1.32689	6.15269	0.85932	8.27256	1.84061	-4.9494	1.12251	1.12665	0.952814	8.22016	2.6646	-6.40749	1.05751	5.74857	0.956353	7.28139	1.87813	-7.30162	1.00686	-0.770178
53	-5.8222	2.57388	12.6308	1.98365	-7.12607	1.05176	5.0207	0.794568	11.4637	3.64872	-2.95917	2.46582	-4.03851	3.0561	14.2605	2.9687	-1.5097	5.01658	4.63356	1.01142	7.0592	2.09121	-5.1667	2.82578	3.05824	1.0727	9.75954	2.45617	-5.12784	1.13802	5.89884	0.874267	9.11267	1.92334	-5.32162	1.07253	0.029252	1.08634	9.74185	2.7652	-6.65903	1.00342	5.44182	1.02312	8.23422	1.92057	-7.39377	1.08798	-2.20594
54	-5.63982	2.57436	15.0819	2.33872	-6.83084	1.20542	4.67429	0.841374	12.8161	3.95225	-3.23952	2.22084	-4.27329	3.10627	16.7608	3.35282	-1.00952	5.19192	4.28077	1.17288	8.22445	2.36846	-4.973	3.07265	2.05634	1.28053	11.1525	2.56517	-5.13938	0.975899	5.54105	0.903959	10.0962	2.03606	-5.63903	1.02115	-1.35257	1.24563	11.6098	2.91862	-6.80852	0.983947	5.00098	1.10183	9.37149	1.97602	-7.38956	1.22548	-3.92378
55	-5.53533	2.59232	18.0103	2.79523	-6.37427	1.42221	4.15226	0.935185	14.2794	4.25799	-3.44649	2.00455	-4.63099	3.15084	19.6552	3.70585	-0.413464	5.30834	3.79455	1.35126	9.56739	2.66421	-4.54691	3.31209	0.721903	1.5216	12.8111	2.74944	-5.07636	0.873923	5.05658	0.952949	11.2416	2.18418	-5.86968	0.986538	-2.98362	1.38562	13.8491	3.11354	-6.86229	1.04277	4.40993	1.19115	10.7115	2.06585	-7.27297	1.41461	-5.76941
56	-5.5364	2.63877	21.3953	3.28693	-5.77283	1.65482	3.43157	1.08836	15.8033	4.52745	-3.58783	1.82353	-5.08762	3.17993	22.9262	3.98822	0.312951	5.35027	3.13294	1.53192	11.0658	2.95509	-3.88204	3.50107	-0.861649	1.72385	14.7544	2.99862	-4.88396	0.868494	4.42373	1.02566	12.5663	2.36734	-5.96847	0.976427	-4.79107	1.49752	16.4569	3.33076	-6.78939	1.19164	3.63633	1.2858	12.2722	2.19293	-7.00223	1.64628	-7.68548
57	-5.63928	2.70994	25.2032	3.72188	-5.04964	1.87197	2.49475	1.30978	17.3623	4.72377	-3.65033	1.6829	-5.64689	3.20475	26.561	4.17265	1.21707	5.31149	2.25751	1.71374	12.6874	3.21769	-2.97596	3.64699	-2.68376	1.90244	17.0037	3.29757	-4.52968	0.964642	3.61725	1.11869	14.0838	2.56386	-5.88918	0.999834	-6.78465	1.56922	19.4255	3.55147	-6.51131	1.39819	2.63806	1.37801	14.0599	2.32885	-6.51508	1.91038	-9.58408
58	-5.81014	2.80482	29.3829	4.00304	-4.18329	2.06332	1.35132	1.59306	18.974	4.83981	-3.57746	1.58362	-6.25932	3.22256	30.6215	4.26005	2.3517	5.1746	1.15265	1.90946	14.4048	3.43609	-1.90313	3.81465	-4.64238	2.02381	19.5695	3.61856	-4.01295	1.11388	2.6273	1.22675	15.8096	2.73162	-5.61363	1.07282	-8.79107	1.57476	22.7538	3.75963	-5.95001	1.61614	1.39817	1.46105	16.1015	2.44233	-5.7876	2.19491	-11.3741
59	-6.02413	2.91459	33.86	4.07854	-3.12683	2.22563	0.0300014	1.9252	20.6575	4.89825	-3.27355	1.51314	-6.90101	3.23593	35.1971	4.30881	3.7267	4.93447	-0.170965	2.13027	16.2014	3.59929	-0.78857	4.06667	-6.62074	2.10699	22.4137	3.93464	-3.31749	1.27056	1.48173	1.34921	17.8259	2.85631	-5.16931	1.19478	-10.7573	1.50555	26.4214	3.93081	-5.07804	1.81051	-0.0526303	1.52716	18.4701	2.52234	-4.84687	2.47689	-13.0024
60	-6.31511	3.05373	38.5972	4.00329	-1.85325	2.34671	-1.44564	2.2881	22.4208	4.91661	-2.63815	1.4393	-7.49817	3.25559	40.2072	4.41467	5.28571	4.61027	-1.66109	2.36379	18.0907	3.70895	0.294149	4.39508	-8.51245	2.12202	25.4745	4.22062	-2.42682	1.40884	0.217761	1.46878	20.2309	2.94866	-4.57434	1.34714	-12.4885	1.35166	30.3467	4.03533	-3.91627	1.96802	-1.67534	1.55462	21.2354	2.56764	-3.73591	2.73077	-14.4135
61	-6.59751	3.18944	43.5525	3.96563	-0.355994	2.40583	-3.03768	2.64974	24.2895	4.9005	-1.61151	1.33025	-8.04809	3.27471	45.3169	4.56096	6.94124	4.23891	-3.21175	2.56766	20.1129	3.77645	1.37341	4.72667	-10.1964	2.09847	28.6885	4.43485	-1.31571	1.52812	-1.15681	1.53935	23.047	3.00449	-3.80656	1.51696	-13.9101	1.16006	34.3823	4.05548	-2.50768	2.09437	-3.47574	1.50296	24.3798	2.57832	-2.49054	2.95006	-15.5828
62	-6.86698	3.307	48.4811	4.07498	1.35226	2.403	-4.63508	2.95043	26.2947	4.85959	-0.215124	1.22144	-8.58013	3.28552	50.0753	4.53402	8.6056	3.86036	-4.69476	2.68599	22.3118	3.81822	2.53287	4.98506	-11.5741	2.01992	31.9843	4.53606	-0.00068734	1.64387	-2.64125	1.52367	26.224	3.0155	-2.84676	1.69576	-15.0293	0.993615	38.3579	3.99953	-0.895772	2.20604	-5.45299	1.35851	27.8075	2.55803	-1.12188	3.14747	-16.4726
63	-7.08382	3.4201	52.9684	4.11221	3.22283	2.37174	-6.04813	3.11188	28.4275	4.8018	1.45505	1.3044	-9.05192	3.28018	54.1999	4.16973	10.214	3.51214	-6.01592	2.68344	24.7132	3.84778	3.81626	5.13859	-12.6095	1.93118	35.3006	4.51517	1.47105	1.78001	-4.20372	1.43024	29.6509	2.99175	-1.68301	1.86841	-15.8547	0.856229	42.1157	3.86259	0.866849	2.30783	-7.48922	1.19458	31.3974	2.51124	0.383	3.32911	-17.1381
64	-7.29287	3.51008	56.6622	3.80225	5.16477	2.35187	-7.11314	3.08612	30.644	4.72671	3.24267	1.67251	-9.50334	3.25114	57.7037	3.58081	11.7331	3.20942	-7.13871	2.56291	27.3034	3.8763	5.21321	5.20285	-13.407	1.81488	38.5521	4.41155	3.08121	1.94038	-5.76272	1.31113	33.1101	2.93506	-0.341565	2.03291	-16.4508	0.767182	45.5434	3.62145	2.73987	2.39155	-9.34109	1.10102	35.0046	2.44443	2.01391	3.47294	-17.6461
65	-7.47343	3.59487	59.4604	3.19457	7.0777	2.36735	-7.79474	2.89488	32.876	4.63172	4.9849	2.14473	-9.97664	3.21763	60.5887	2.91649	13.1578	2.94534	-8.0761	2.34582	30.002	3.92017	6.68013	5.21701	-13.9629	1.71566	41.6786	4.24527	4.81231	2.11881	-7.17623	1.22666	36.4359	2.8422	1.12462	2.19444	-16.8349	0.724917	48.6072	3.27348	4.72743	2.4571	-10.7551	1.10506	38.4919	2.36853	3.71751	3.5567	-18.0274
66	-7.64184	3.65916	61.4915	2.56365	8.92743	2.42872	-8.18826	2.60882	35.0577	4.51939	6.59822	2.58231	-10.4356	3.18312	62.8474	2.26113	14.4949	2.71261	-8.86052	2.06314	32.6905	3.98458	8.16523	5.2219	-14.3166	1.64392	44.6463	4.0178	6.65716	2.3106	-8.25771	1.21381	39.5931	2.72704	2.6809	2.34088	-17.0637	0.714893	51.3103	2.86037	6.85903	2.51119	-11.5241	1.23403	41.7583	2.2988	5.45488	3.58311	-18.292
67	-7.78826	3.71758	62.9741	2.12392	10.709	2.52939	-8.43912	2.28064	37.123	4.386	8.07841	2.96226	-10.8798	3.16759	64.6214	1.76793	15.7761	2.52309	-9.50581	1.7553	35.2518	4.06595	9.64038	5.23566	-14.5122	1.59762	47.3919	3.75532	8.58378	2.49168	-8.86292	1.3133	42.5216	2.60492	4.31834	2.46485	-17.1511	0.751611	53.6476	2.44669	9.12207	2.56887	-11.541	1.49768	44.7159	2.24565	7.21344	3.57249	-18.4589
68	-7.91329	3.76965	64.1222	1.92116	12.4237	2.63803	-8.6229	1.9268	39.0174	4.23806	9.43507	3.28057	-11.2852	3.17127	66.0911	1.58296	17.0819	2.40292	-10.021	1.44273	37.6135	4.1661	11.0651	5.25892	-14.5712	1.55736	49.8038	3.50352	10.5247	2.63231	-8.95916	1.55823	45.1567	2.47742	6.03193	2.58027	-17.1472	0.826681	55.5853	2.08791	11.4088	2.66978	-10.8943	1.81531	47.3074	2.21037	8.97578	3.54347	-18.5458
69	-8.01837	3.8161	65.0311	1.89778	14.0816	2.72342	-8.70579	1.57075	40.6916	4.10035	10.6699	3.52528	-11.6289	3.20232	67.3236	1.68214	18.5008	2.37143	-10.4156	1.1856	39.7512	4.30206	12.3795	5.29564	-14.5286	1.52102	51.7598	3.29628	12.4459	2.73153	-8.60818	1.87663	47.4832	2.34012	7.7988	2.68841	-17.0571	0.924313	57.1124	1.80293	13.5865	2.83687	-9.82594	2.04022	49.5195	2.18242	10.7185	3.51061	-18.5446
70	-8.0903	3.85619	65.694	1.99919	15.6796	2.78571	-8.63425	1.25153	42.1556	4.00127	11.8105	3.69467	-11.8596	3.24581	68.3113	1.93909	20.089	2.42681	-10.6434	1.15871	41.6475	4.47564	13.5652	5.34865	-14.4155	1.48606	53.2772	3.11211	14.3039	2.83198	-7.95562	2.13321	49.5171	2.19271	9.55855	2.78048	-16.901	1.0191	58.2538	1.59391	15.635	3.03324	-8.6082	2.10691	51.4407	2.14619	12.4487	3.48132	-18.4673
71	-8.13246	3.88579	66.0364	2.20061	17.2369	2.85347	-8.4246	1.02115	43.4327	3.95078	12.8991	3.80742	-12.0114	3.2921	69.0105	2.27391	21.8311	2.55149	-10.6018	1.35359	43.2822	4.65751	14.6674	5.42333	-14.2402	1.46062	54.4368	2.91594	16.1104	2.9442	-7.17944	2.2535	51.2582	2.04833	11.275	2.85551	-16.69	1.09534	59.0208	1.4422	17.6547	3.18567	-7.44307	2.08098	53.1449	2.10303	14.1816	3.44837	-18.3182
72	-8.14333	3.90636	65.9965	2.49163	18.7996	2.95346	-8.15589	0.970032	44.4936	3.9583	13.9543	3.88721	-12.1265	3.33281	69.3991	2.66281	23.6439	2.72628	-10.2525	1.55097	44.6295	4.80682	15.7787	5.49045	-14.0211	1.43897	55.2804	2.70938	17.9126	3.03985	-6.37587	2.25021	52.6921	1.92935	12.9827	2.91235	-16.4502	1.12322	59.4442	1.3214	19.7384	3.25711	-6.40347	2.03777	54.6105	2.06634	15.914	3.40695	-18.1065
73	-8.12884	3.91293	65.5691	2.86001	20.3741	3.07799	-7.88997	1.14993	45.2702	4.02162	14.9781	3.93703	-12.1694	3.37482	69.4632	3.08413	25.3958	2.92634	-9.68053	1.66184	45.6962	4.90433	16.9687	5.48926	-13.7743	1.42551	55.8183	2.50886	19.7618	3.0978	-5.53689	2.17	53.8087	1.86986	14.6851	2.94997	-16.1717	1.13275	59.5699	1.21539	21.8731	3.26214	-5.44316	1.98786	55.7552	2.05409	17.627	3.35262	-17.8231
74	-8.10677	3.90336	64.8048	3.29174	21.9027	3.19214	-7.57597	1.44147	45.7467	4.12502	16.0048	3.94542	-12.1783	3.41467	69.1997	3.51226	26.9565	3.12495	-9.01443	1.72343	46.5372	4.94647	18.2038	5.4075	-13.4263	1.45215	56.0566	2.31301	21.6516	3.13273	-4.66139	2.05102	54.6028	1.88632	16.3334	2.96981	-15.8286	1.14575	59.4114	1.12558	23.9801	3.23055	-4.50034	1.91355	56.5373	2.07978	19.3032	3.27036	-17.463
75	-8.091	3.88132	63.7655	3.76922	23.2944	3.26708	-7.09916	1.66396	45.9569	4.26827	17.0576	3.92748	-12.1498	3.44152	68.6075	3.92945	28.2507	3.31437	-8.366	1.79263	47.2069	4.92994	19.4234	5.27959	-12.9232	1.51852	55.9887	2.11421	23.5266	3.16836	-3.79564	1.91818	55.0768	1.96053	17.9089	2.97292	-15.397	1.18255	58.9484	1.05714	25.988	3.18637	-3.5805	1.81151	56.9836	2.1473	20.9275	3.14872	-16.9773
76	-8.0706	3.8466	62.4606	4.26471	24.4875	3.29814	-6.45789	1.76067	45.973	4.45622	18.1182	3.91919	-12.0821	3.45874	67.686	4.32994	29.2803	3.50934	-7.78265	1.89191	47.7204	4.8623	20.6338	5.12437	-12.2782	1.59496	55.5951	1.92381	25.3309	3.22486	-2.96342	1.77905	55.2082	2.07454	19.4312	2.96337	-14.8318	1.24864	58.1706	1.01416	27.8562	3.15742	-2.73118	1.69601	57.1251	2.25872	22.468	2.99657	-16.3843
77	-8.05167	3.80307	60.858	4.76211	25.495	3.30297	-5.80744	1.81726	45.8396	4.68024	19.1222	3.94395	-11.9677	3.47298	66.4204	4.70227	30.1091	3.73197	-7.17924	1.96822	48.041	4.76558	21.8274	4.9521	-11.4993	1.65662	54.8879	1.74781	27.0104	3.31352	-2.18247	1.6348	54.9973	2.22643	20.9148	2.9393	-14.1843	1.34393	57.0943	1.00514	29.5769	3.16738	-1.98229	1.58197	56.9886	2.41471	23.9213	2.82393	-15.6172
78	-7.98809	3.75552	58.9487	5.25448	26.3752	3.3079	-5.26462	1.90226	45.5384	4.93872	20.0168	4.00062	-11.8279	3.47647	64.8168	5.04134	30.8075	3.97813	-6.47262	1.9564	48.1226	4.66649	22.9153	4.7913	-10.5788	1.70014	53.874	1.59416	28.5586	3.43052	-1.48962	1.49217	54.4614	2.40304	22.3474	2.89135	-13.3987	1.45435	55.7396	1.03213	31.1629	3.22244	-1.33058	1.47622	56.5692	2.59468	25.3009	2.63746	-14.6232
79	-7.91607	3.71022	56.7649	5.73667	27.1652	3.32772	-4.80906	1.99459	45.023	5.24613	20.8126	4.05976	-11.6531	3.47408	62.8927	5.33309	31.4349	4.21484	-5.70668	1.86327	47.9305	4.58102	23.8093	4.66149	-9.55286	1.69083	52.5488	1.47594	29.9835	3.55965	-0.903725	1.35756	53.6204	2.59547	23.7111	2.81372	-12.5321	1.56427	54.1131	1.08628	32.6061	3.31229	-0.766475	1.38045	55.8326	2.77446	26.6007	2.44497	-13.4457
80	-7.79461	3.6712	54.3707	6.18805	27.843	3.36133	-4.38011	2.04827	44.2379	5.61006	21.5431	4.09051	-11.4437	3.47141	60.6735	5.56961	32.0436	4.39844	-4.99008	1.75269	47.4501	4.52005	24.5161	4.55893	-8.47469	1.66555	50.9311	1.40109	31.2113	3.69747	-0.419335	1.23601	52.4751	2.80027	24.9709	2.71765	-11.5742	1.66651	52.2282	1.16094	33.882	3.41897	-0.295979	1.29464	54.7266	2.93769	27.8046	2.24613	-12.0569
81	-7.65911	3.64541	51.8243	6.58453	28.3633	3.40234	-3.92953	2.01363	43.1312	6.0171	22.2366	4.09177	-11.2092	3.47216	58.1995	5.75116	32.6353	4.49556	-4.38523	1.67762	46.6561	4.50792	25.1306	4.47259	-7.36378	1.60853	49.0569	1.37451	32.2176	3.82367	-0.0342047	1.13673	50.9953	3.00787	26.085	2.61301	-10.5376	1.74647	50.0941	1.25074	34.9635	3.53576	0.0670122	1.22009	53.2451	3.08376	28.9037	2.02444	-10.5206
82	-7.50089	3.63372	49.1265	6.91178	28.7033	3.447	-3.45351	1.87766	41.7234	6.41853	22.9255	4.08197	-10.9542	3.48256	55.5036	5.88153	33.1301	4.50709	-3.84315	1.60181	45.5081	4.57334	25.746	4.39909	-6.21196	1.52333	46.9303	1.39062	32.9979	3.92524	0.260342	1.06089	49.1225	3.19808	27.0363	2.49786	-9.46062	1.8113	47.727	1.35136	35.8308	3.65474	0.327969	1.16001	51.3977	3.21264	29.8677	1.78314	-8.92518
83	-7.30283	3.63305	46.2605	7.15031	28.8678	3.48704	-3.03402	1.71908	40.102	6.75964	23.6518	4.07241	-10.6983	3.50786	52.5733	5.95725	33.3964	4.46921	-3.31272	1.47372	44.0215	4.7218	26.398	4.34781	-5.08155	1.40017	44.5433	1.43129	33.5411	4.00935	0.480469	0.998547	46.8415	3.35342	27.8221	2.36622	-8.32572	1.86028	45.14	1.44989	36.4659	3.7659	0.510897	1.11385	49.1832	3.33096	30.6515	1.5354	-7.37556
84	-7.11475	3.6436	43.238	7.28984	28.8738	3.51332	-2.73424	1.60484	38.3274	7.00114	24.4368	4.05939	-10.4038	3.53905	49.4045	5.97357	33.3434	4.41695	-2.81092	1.2995	42.2577	4.9262	27.064	4.32915	-3.96619	1.28945	41.9316	1.47162	33.8446	4.06898	0.635401	0.943074	44.2211	3.48212	28.4581	2.20898	-7.16118	1.8868	42.3512	1.53595	36.8645	3.8521	0.63751	1.0769	46.6336	3.44668	31.2465	1.29011	-5.84042
85	-6.90256	3.66271	40.0719	7.3155	28.7392	3.52128	-2.48777	1.48841	36.4583	7.12161	25.2695	4.0408	-10.1099	3.57437	45.9946	5.91871	32.9694	4.3615	-2.37811	1.12422	40.2648	5.15598	27.7133	4.34654	-2.94785	1.14917	39.1166	1.50699	33.8886	4.1008	0.732117	0.895694	41.3451	3.59593	28.9551	2.0261	-5.91528	1.92208	39.3672	1.60719	37.0247	3.90516	0.715095	1.04461	43.7948	3.54741	31.6663	1.0567	-4.35585
86	-6.68552	3.6811	36.7727	7.2181	28.4813	3.51158	-2.22039	1.32312	34.5432	7.12023	26.1193	4.02729	-9.80688	3.60945	42.3689	5.79237	32.3573	4.29077	-2.00897	0.969598	38.0655	5.39423	28.3313	4.39795	-1.88163	1.04793	36.1289	1.52967	33.6816	4.10627	0.780212	0.858725	38.2343	3.69042	29.2728	1.83073	-4.82051	1.8723	36.2025	1.66244	36.9464	3.91517	0.749339	1.01645	40.7155	3.6082	31.911	0.86953	-3.02739
87	-6.46898	3.69867	33.3792	6.98651	28.1206	3.47913	-1.94898	1.15187	32.5463	7.00563	26.9524	4.0344	-9.45809	3.64347	38.5696	5.60108	31.5826	4.18656	-1.69526	0.854352	35.6534	5.63038	28.909	4.46884	-0.947286	0.974575	32.9924	1.52762	33.2635	4.08099	0.783921	0.831956	34.9039	3.7499	29.3939	1.63389	-3.79519	1.8161	32.8947	1.69414	36.6342	3.8787	0.750826	0.993211	37.4572	3.61344	31.9868	0.765779	-1.87447
88	-6.21736	3.70212	29.9546	6.61672	27.6661	3.40896	-1.71334	1.03663	30.4134	6.79213	27.7393	4.08156	-9.08645	3.66714	34.6706	5.34837	30.6957	4.04731	-1.45198	0.799458	33.0299	5.84176	29.422	4.5535	-0.139402	0.926296	29.7609	1.49486	32.6357	4.02257	0.747854	0.812679	31.4098	3.7754	29.332	1.42972	-2.7961	1.77405	29.5145	1.69988	36.1054	3.79493	0.731687	0.973676	34.0617	3.56725	31.9032	0.750669	-0.803735
89	-5.94504	3.69035	26.5645	6.11765	27.1275	3.2934	-1.49021	0.977971	28.1482	6.49419	28.454	4.17374	-8.69005	3.68255	30.7475	5.02854	29.7298	3.88838	-1.26296	0.789932	30.2296	5.99154	29.8253	4.6548	0.570427	0.92267	26.5368	1.42978	31.814	3.91881	0.688386	0.797984	27.8271	3.77144	29.1012	1.23107	-1.93575	1.72653	26.1383	1.68821	35.3696	3.66647	0.704056	0.956679	30.5405	3.47917	31.6757	0.802275	0.026234
90	-5.65836	3.6601	23.2804	5.50592	26.5598	3.14136	-1.25236	0.954552	25.7899	6.1149	29.0812	4.29636	-8.28782	3.68621	26.8665	4.64519	28.7165	3.73031	-1.10233	0.801123	27.3168	6.04945	30.1127	4.7565	1.14927	0.939268	23.3934	1.344	30.8331	3.76008	0.628431	0.787998	24.2397	3.73032	28.7239	1.06558	-1.16057	1.67262	22.8412	1.66949	34.4428	3.49728	0.681584	0.943078	26.8829	3.34076	31.3163	0.903405	0.743458
91	-5.32416	3.59819	20.194	4.81086	26.0481	2.97202	-1.00921	0.950802	23.3767	5.64395	29.595	4.41926	-7.84046	3.67207	23.0964	4.21262	27.7173	3.59999	-0.947927	0.810963	24.3709	5.9881	30.3326	4.81059	1.60358	0.964001	20.3764	1.2539	29.7301	3.54932	0.584535	0.782945	20.7117	3.62395	28.2273	0.966438	-0.505313	1.61486	19.688	1.64856	33.3365	3.29808	0.674594	0.933937	23.1233	3.1416	30.8409	1.02736	1.3752
92	-4.99168	3.51032	17.3724	4.06664	25.6251	2.80269	-0.763303	0.955174	20.9285	5.08135	29.9858	4.50018	-7.40571	3.65146	19.5047	3.75123	26.8018	3.52682	-0.772391	0.809768	21.5004	5.78432	30.5395	4.77504	1.93986	0.980132	17.5385	1.17025	28.5712	3.29006	0.561183	0.779771	17.2683	3.45032	27.6362	0.961868	0.0891755	1.56806	16.7306	1.61915	32.0839	3.08031	0.687798	0.927574	19.3601	2.88671	30.2676	1.13806	1.8624
93	-4.64136	3.39975	14.8313	3.3241	25.2598	2.65416	-0.502209	0.960277	18.4368	4.45152	30.296	4.50854	-6.97286	3.6183	16.1586	3.29356	26.0125	3.5215	-0.567823	0.803257	18.8054	5.44064	30.7419	4.64412	2.1773	0.989767	14.9229	1.10142	27.4334	2.99408	0.548782	0.777994	13.9774	3.24854	26.9804	1.04405	0.552996	1.50811	13.9986	1.57417	30.7496	2.85385	0.720984	0.920077	15.7156	2.59693	29.6123	1.21101	2.27258
94	-4.27943	3.26605	12.5612	2.64568	24.9063	2.5517	-0.216539	0.9609	15.8971	3.79441	30.568	4.44446	-6.59278	3.58284	13.1068	2.8822	25.3538	3.57221	-0.338413	0.795539	16.3038	4.99189	30.9438	4.42451	2.3415	0.988247	12.5587	1.05683	26.3657	2.6919	0.542562	0.780808	11.0034	3.0469	26.3026	1.16911	0.940774	1.45837	11.5052	1.51117	29.4024	2.6322	0.774048	0.910744	12.3401	2.29948	28.8866	1.23696	2.59943
95	-3.90114	3.1057	10.5772	2.10481	24.5447	2.50282	0.0931728	0.958124	13.3441	3.15314	30.7852	4.32423	-6.25473	3.53718	10.3942	2.54131	24.7985	3.65244	-0.0804445	0.784462	13.9766	4.496	31.1826	4.14369	2.44033	0.978883	10.4829	1.05012	25.3778	2.42087	0.560395	0.785845	8.4773	2.83091	25.6419	1.28704	1.25828	1.41224	9.27437	1.43851	28.0904	2.43787	0.846697	0.902339	9.39653	2.02318	28.1339	1.23024	2.86859
96	-3.55196	2.94667	8.90958	1.74094	24.1552	2.47935	0.413638	0.95971	10.8609	2.55944	30.8794	4.1723	-5.9818	3.48254	8.07568	2.24986	24.3217	3.73124	0.207036	0.772655	11.8435	4.02894	31.4491	3.82667	2.46735	0.959817	8.73682	1.09624	24.494	2.20767	0.628529	0.784701	6.42944	2.5893	25.0139	1.37462	1.50129	1.37255	7.35277	1.37519	26.8627	2.29209	0.94215	0.893615	6.9916	1.81544	27.3983	1.21604	3.07175
97	-3.22306	2.78435	7.55865	1.53039	23.7024	2.44579	0.724657	0.974354	8.58891	2.02682	30.7827	4.02813	-5.77652	3.41832	6.23979	1.99633	23.8874	3.77756	0.512495	0.770246	9.9486	3.64249	31.7095	3.5177	2.44632	0.93498	7.35734	1.19223	23.7774	2.06135	0.754724	0.777192	4.89573	2.348	24.4551	1.4211	1.67983	1.33538	5.8015	1.34234	25.7917	2.19192	1.07199	0.878268	5.19429	1.74005	26.6887	1.20739	3.22192
98	-2.94563	2.63386	6.54092	1.43006	23.1769	2.39484	1.02553	0.999089	6.71791	1.57467	30.4863	3.94563	-5.62908	3.35381	5.08406	1.82681	23.4849	3.7891	0.838151	0.783684	8.34352	3.30907	31.9018	3.27967	2.3874	0.906078	6.34648	1.31253	23.26	1.96906	0.948043	0.775764	3.93404	2.14876	24.0308	1.41844	1.7912	1.30543	4.64883	1.34938	24.9588	2.11935	1.27395	0.853167	4.03372	1.79655	26.0092	1.19679	3.32706
99	-2.74198	2.49287	6.00969	1.40412	22.6521	2.35207	1.36493	1.02009	5.42891	1.28572	30.0147	3.95914	-5.56799	3.29392	4.78615	1.779	23.1834	3.81149	1.20724	0.806894	7.15437	2.98605	31.9478	3.16379	2.25405	0.874471	5.67948	1.41056	22.9386	1.8976	1.23768	0.788206	3.55939	2.00255	23.7856	1.37132	1.82443	1.27602	3.86133	1.37536	24.4338	2.05754	1.59053	0.826421	3.5326	1.92374	25.4123	1.18602	3.35605
100	-2.69877	2.39168	6.0607	1.47163	22.279	2.32786	1.72914	1.03399	4.9079	1.38695	29.4617	4.03176	-5.57976	3.1798	5.14724	1.862	23.0748	3.89346	1.56805	0.820608	6.53477	2.67882	31.9117	3.17476	2.05167	0.84047	5.30895	1.45454	22.7595	1.81935	1.55907	0.801913	3.79212	1.90605	23.6708	1.30955	1.68896	1.23913	3.414	1.39008	24.2137	1.99458	1.94242	0.812482	3.75383	2.05845	25.017	1.21303	3.29159
[truncated: 11 more columns]

## Sheet: f.LEK symmetry
Subject ID	Slow (%)	Max (CTL) or mod (AMI) (%)	Max (AMI) (%)
CTL 1	58.9442	50.295	n.a.
CTL 2	72.0008	77.9566	n.a.
CTL 3	69.7285	72.3323	n.a.
CTL 4	77.9961	62.3569	n.a.
CTL 5	69.9234	69.7771	n.a.
CTL 6	74.2594	71.3027	n.a.
CTL 7	71.2408	66.8741	n.a.
AMI 1	89.1486	90.8461	87.0935
AMI 2	87.7352	85.5396	88.2767
AMI 3	80.5173	87.2725	89.7087
AMI 4	82.7371	81.5606	83.7337
AMI 5	84.9845	82.3495	81.4309
AMI 6	80.7892	79.7239	80.6278
AMI 7	82.1629	81.7482	83.6945
