# Supplementary material for: Continuous neural control of a bionic limb restores biomimetic gait after amputation
Source: Nat Med. 2024 Jul 1;30(7):2010–9. doi: 10.1038/s41591-024-02994-9 (PMC11271427; doi:10.1038/s41591-024-02994-9)
Supplement: Supplementary file 7 — Statistical source data. [file 41591_2024_2994_MOESM7_ESM.xlsx]

## Sheet: a1.Slope bionic mechanics
Cycle (%)	CTL Decline Angle mean (deg)	CTL Decline Angle SEM (deg)	CTL Decline Torque mean (Nm/kg)	CTL Decline Torque SEM (Nm/kg)	CTL Decline Power mean (W/kg)	CTL Decline Power SEM (W/kg)	CTL Incline Angle mean (deg)	CTL Incline Angle SEM (deg)	CTL Incline Torque mean (Nm/kg)	CTL Incline Torque SEM (Nm/kg)	CTL Incline Power mean (W/kg)	CTL Incline Power SEM (W/kg)	AMI Decline Angle mean (deg)	AMI Decline Angle SEM (deg)	AMI Decline Torque mean (Nm/kg)	AMI Decline Torque SEM (Nm/kg)	AMI Decline Power mean (W/kg)	AMI Decline Power SEM (W/kg)	AMI Incline Angle mean (deg)	AMI Incline Angle SEM (deg)	AMI Incline Torque mean (Nm/kg)	AMI Incline Torque SEM (Nm/kg)	AMI Incline Power mean (W/kg)	AMI Incline Power SEM (W/kg)
0	-3.88313	3.57965	-0.0510054	0.0215024	-0.0190363	0.00902695	-3.97663	3.14853	-0.00503072	0.0314672	0.000902113	0.0160257	1.66456	1.16965	-0.0675926	0.00275527	-0.01753	0.0057265	3.74199	1.2393	-0.0668374	0.00244994	-0.0156529	0.00421807
1	-4.06485	3.61687	-0.0872227	0.0389517	-0.0342362	0.0136272	-4.16757	3.201	0.00394081	0.0585354	-0.0105403	0.0231399	1.52033	1.13897	-0.10839	0.0046021	-0.0309125	0.0104042	3.61288	1.25993	-0.097534	0.00423351	-0.0246612	0.00618103
2	-4.23999	3.64193	-0.120819	0.0568355	-0.0569388	0.0204351	-4.37731	3.22913	0.0116925	0.0837388	-0.026893	0.028691	1.31318	1.07409	-0.146149	0.00539413	-0.0510564	0.0172055	3.43513	1.26796	-0.118359	0.00711634	-0.0323141	0.00785431
3	-4.42029	3.65044	-0.149123	0.0731306	-0.0835529	0.0265476	-4.56645	3.22741	0.0278596	0.10488	-0.0276806	0.0366014	1.07465	1.0092	-0.178197	0.00878258	-0.0707104	0.022211	3.25146	1.2741	-0.133579	0.0124852	-0.0377489	0.00921834
4	-4.58742	3.63474	-0.171939	0.0865099	-0.10544	0.0313656	-4.72716	3.2057	0.0482418	0.123004	-0.0237636	0.0395012	0.805293	0.944809	-0.210271	0.0138623	-0.0883566	0.0245695	3.06393	1.27809	-0.150464	0.0176628	-0.0443534	0.0095566
5	-4.75616	3.59936	-0.188481	0.0995916	-0.124915	0.0350926	-4.84966	3.17519	0.0669582	0.137863	-0.0219952	0.0377535	0.530489	0.892589	-0.244877	0.0180112	-0.105891	0.0234142	2.8669	1.28147	-0.170681	0.0216912	-0.0540373	0.00919125
6	-4.94632	3.54742	-0.196897	0.111321	-0.152734	0.0428311	-4.96239	3.11542	0.0852175	0.148747	-0.0112666	0.0482971	0.246951	0.844594	-0.28058	0.0202942	-0.119437	0.0230938	2.66104	1.28157	-0.195044	0.0239162	-0.0654939	0.00879336
7	-5.16564	3.47386	-0.196952	0.12235	-0.176769	0.0549065	-5.075	3.05367	0.106343	0.156092	-0.0019263	0.0644062	-0.0233865	0.806801	-0.313109	0.0214279	-0.13167	0.0222838	2.44888	1.28338	-0.223292	0.0252555	-0.0774367	0.0100879
8	-5.3974	3.35416	-0.189158	0.133251	-0.202451	0.0726647	-5.20823	2.99577	0.134308	0.160712	0.00918526	0.0839494	-0.298603	0.776962	-0.342217	0.0220622	-0.143854	0.024241	2.24082	1.27954	-0.250785	0.0263892	-0.0899035	0.0117975
9	-5.68864	3.19075	-0.178298	0.143403	-0.230485	0.0915487	-5.33751	2.94458	0.168239	0.163862	0.0227453	0.101157	-0.57532	0.751516	-0.368245	0.0216505	-0.156027	0.0263471	2.02689	1.26521	-0.27616	0.0275173	-0.101621	0.0142584
10	-6.01558	2.99893	-0.165586	0.151882	-0.261201	0.11206	-5.48158	2.9023	0.201839	0.168255	0.021971	0.122982	-0.85316	0.723214	-0.391242	0.0210573	-0.166177	0.0292435	1.8186	1.25075	-0.297283	0.0299973	-0.0992509	0.0165917
11	-6.399	2.78811	-0.150708	0.157266	-0.265979	0.118118	-5.64994	2.86684	0.237124	0.173394	0.013904	0.132408	-1.13437	0.70047	-0.41094	0.0208973	-0.16999	0.0320836	1.65103	1.22677	-0.31033	0.0349443	-0.0836191	0.0226284
12	-6.75617	2.61295	-0.132594	0.159829	-0.249826	0.1128	-5.83993	2.83932	0.269901	0.178947	0.011891	0.141494	-1.40806	0.681222	-0.426592	0.0219919	-0.166892	0.0338279	1.5488	1.1819	-0.31126	0.0447174	-0.0572742	0.0301042
13	-7.05414	2.48637	-0.110686	0.158876	-0.231816	0.105433	-6.01368	2.82274	0.302446	0.182556	0.00770875	0.152712	-1.67283	0.675098	-0.437974	0.0249945	-0.154692	0.0335945	1.51489	1.12472	-0.301641	0.0578708	-0.0309291	0.0418186
14	-7.26485	2.40109	-0.0872563	0.155256	-0.212663	0.0988568	-6.12939	2.79177	0.334518	0.185211	-0.0382478	0.154683	-1.90073	0.684289	-0.444422	0.0289462	-0.140709	0.0332973	1.54451	1.04363	-0.283296	0.0742727	-0.0160845	0.0584406
15	-7.43781	2.34366	-0.0588021	0.148255	-0.168561	0.0835496	-6.15044	2.73512	0.364046	0.185709	-0.0563904	0.170075	-2.09819	0.708505	-0.447075	0.0330682	-0.129756	0.0310108	1.65132	0.943463	-0.258834	0.0912205	-0.00631699	0.0770548
16	-7.54321	2.3113	-0.0233558	0.138926	-0.117757	0.0681641	-6.11473	2.66364	0.388992	0.18485	-0.0631116	0.175888	-2.25526	0.741061	-0.445283	0.0364436	-0.11732	0.0262122	1.80715	0.831808	-0.232729	0.104863	-0.000568665	0.090622
17	-7.54047	2.27732	0.0196419	0.128324	-0.0653559	0.0527803	-5.94731	2.55333	0.407971	0.183888	-0.109089	0.221458	-2.38992	0.775264	-0.438251	0.038328	-0.101121	0.0223761	2.036	0.723376	-0.205111	0.116435	0.000292043	0.10359
18	-7.35806	2.19424	0.0667009	0.11941	-0.0165414	0.0676339	-5.66418	2.42084	0.418797	0.181989	-0.161062	0.244151	-2.47516	0.815556	-0.426781	0.0384143	-0.0855315	0.0219746	2.31258	0.645302	-0.177725	0.126183	-0.0030998	0.114369
19	-7.0121	2.05627	0.110618	0.114041	0.0152693	0.0894365	-5.30601	2.30958	0.422083	0.178978	-0.160187	0.223997	-2.53673	0.853209	-0.409588	0.0376001	-0.0647168	0.024643	2.62025	0.590224	-0.151394	0.132419	-0.00911336	0.114535
20	-6.57812	1.90767	0.147378	0.113648	0.0435029	0.102204	-4.91644	2.23709	0.420734	0.176738	-0.164469	0.214344	-2.53942	0.9	-0.387453	0.0369292	-0.0376699	0.0256488	2.93607	0.56801	-0.125645	0.136926	-0.0254062	0.122584
21	-6.07421	1.76877	0.17778	0.118488	0.0819585	0.112112	-4.51822	2.21401	0.416481	0.175088	-0.148191	0.205676	-2.49718	0.941742	-0.355784	0.0370471	-0.00227264	0.0224333	3.2787	0.575632	-0.099297	0.140463	-0.0342017	0.123778
22	-5.62265	1.69085	0.205135	0.127028	0.113628	0.115367	-4.12583	2.23913	0.410785	0.175138	-0.0991876	0.168506	-2.39622	0.977984	-0.315678	0.0389979	0.0253384	0.0202325	3.59032	0.601715	-0.0732182	0.14282	-0.0391388	0.114864
23	-5.20756	1.66573	0.229544	0.135945	0.125043	0.126606	-3.78216	2.3	0.415022	0.175681	-0.0717142	0.149103	-2.23385	1.0131	-0.267009	0.0432151	0.0433608	0.0173222	3.89018	0.640028	-0.0481466	0.144374	-0.0400369	0.102587
24	-4.8143	1.65627	0.255945	0.145303	0.10731	0.135372	-3.44343	2.39215	0.425701	0.176478	-0.034104	0.121828	-1.99933	1.04105	-0.216808	0.0485115	0.0454634	0.0175158	4.16727	0.673744	-0.0215293	0.145046	-0.0394929	0.0917198
25	-4.44086	1.67766	0.280106	0.15242	0.0951669	0.140216	-3.18295	2.48427	0.444508	0.175812	-0.0350295	0.108728	-1.72105	1.06421	-0.168016	0.0552295	0.0380366	0.0199385	4.41414	0.708215	0.00712887	0.145074	-0.0396121	0.0799564
26	-4.09309	1.71894	0.305145	0.157315	0.0925671	0.126951	-2.90498	2.58499	0.465076	0.174475	-0.0407204	0.102716	-1.41543	1.08554	-0.123767	0.0622989	0.0316186	0.021617	4.63237	0.732035	0.0416555	0.144745	-0.034022	0.0646674
27	-3.81735	1.78005	0.327976	0.160379	0.0932709	0.119053	-2.6563	2.68564	0.488532	0.171409	-0.0469354	0.0948375	-1.09482	1.09672	-0.0813758	0.0692808	0.0255373	0.0235322	4.82258	0.747266	0.0775357	0.144309	-0.0303083	0.0528428
28	-3.61485	1.84675	0.353548	0.162059	0.0994822	0.109279	-2.42795	2.77148	0.51355	0.167692	-0.0540809	0.0736639	-0.768991	1.11237	-0.0400378	0.0763291	0.0191942	0.0241639	4.98239	0.753909	0.117831	0.143794	-0.0212737	0.0364768
29	-3.47446	1.92477	0.381449	0.162733	0.113345	0.110654	-2.22342	2.84899	0.53846	0.163331	-0.0652572	0.0602913	-0.466434	1.11783	0.00165032	0.0836268	0.0150699	0.0217528	5.12486	0.75324	0.16179	0.143202	-0.013026	0.0229921
30	-3.36382	2.00406	0.411421	0.162521	0.116854	0.108994	-2.02318	2.9142	0.562363	0.158204	-0.0760477	0.0515514	-0.172735	1.11799	0.0444566	0.0913776	0.00697012	0.0183112	5.25976	0.748188	0.207866	0.142884	-0.00407631	0.00971215
31	-3.30302	2.07958	0.441579	0.160946	0.114111	0.116377	-1.83949	2.96961	0.584403	0.152911	-0.0828079	0.0520654	0.0921424	1.11604	0.0890608	0.0979466	0.00171217	0.0157374	5.37787	0.739789	0.256882	0.142505	0.00105146	0.0100102
32	-3.25809	2.15213	0.473547	0.15874	0.109084	0.114896	-1.65311	3.01397	0.605903	0.147414	-0.0932296	0.0566848	0.352712	1.11226	0.136143	0.104538	-0.00413859	0.0183051	5.49435	0.729973	0.307689	0.142044	-0.000237441	0.0169581
33	-3.2476	2.22739	0.506745	0.155876	0.106278	0.12594	-1.48424	3.04168	0.626182	0.142562	-0.0882249	0.0653859	0.595615	1.11096	0.186683	0.109399	-0.0052796	0.027711	5.60189	0.720183	0.36035	0.141087	0.00345016	0.0298528
34	-3.21635	2.2966	0.539887	0.152204	0.0851934	0.125119	-1.33305	3.05154	0.645656	0.137773	-0.107501	0.0805995	0.816882	1.10848	0.238317	0.113438	-0.0125396	0.0373682	5.69622	0.711428	0.416578	0.139553	0.00738719	0.0377135
35	-3.18742	2.37412	0.57469	0.147179	0.0889398	0.129522	-1.1789	3.04836	0.666392	0.132741	-0.122322	0.0981834	1.01835	1.10904	0.293417	0.116257	-0.014497	0.0506075	5.75504	0.704483	0.473543	0.137639	0.021458	0.0470317
36	-3.15578	2.45121	0.61065	0.1406	0.0657655	0.13006	-1.02972	3.03096	0.68736	0.12735	-0.126318	0.118085	1.20194	1.10996	0.34998	0.117078	-0.0186525	0.0611512	5.78776	0.699353	0.536053	0.134597	0.0324461	0.0507995
37	-3.08488	2.52959	0.642747	0.133936	0.033007	0.125205	-0.879624	3.00659	0.709915	0.12207	-0.124084	0.132528	1.3606	1.10892	0.40807	0.115441	-0.0120052	0.0759622	5.79004	0.701314	0.599102	0.130397	0.0572359	0.0572885
38	-2.96626	2.60553	0.672738	0.127468	-0.0216151	0.118662	-0.754973	2.97912	0.734198	0.117104	-0.121056	0.146098	1.48205	1.1055	0.467432	0.111928	-0.00525066	0.0892879	5.74981	0.706103	0.667746	0.125039	0.0942921	0.0669301
39	-2.80954	2.67864	0.698649	0.121214	-0.0657059	0.102976	-0.626942	2.94505	0.759193	0.113054	-0.131311	0.155123	1.57894	1.10575	0.52864	0.106392	-0.00259477	0.100654	5.66581	0.711634	0.736231	0.119183	0.134755	0.0736125
40	-2.60567	2.74723	0.719288	0.115421	-0.116094	0.0915023	-0.478362	2.90673	0.785317	0.109468	-0.148607	0.167686	1.6526	1.11486	0.589912	0.09936	0.00897978	0.110878	5.53573	0.721632	0.804301	0.111753	0.176154	0.0751427
41	-2.38361	2.80704	0.737043	0.110331	-0.153975	0.0884088	-0.328275	2.86692	0.809943	0.106612	-0.155493	0.169579	1.70601	1.13265	0.652117	0.0905699	0.0214625	0.117862	5.36393	0.727003	0.870147	0.102496	0.226363	0.0737453
42	-2.12961	2.85692	0.753472	0.105844	-0.197249	0.0922247	-0.184552	2.83126	0.831121	0.103557	-0.152937	0.17391	1.72804	1.14945	0.711856	0.0818931	0.0422014	0.120584	5.15249	0.720744	0.932444	0.090526	0.278858	0.0716325
43	-1.86948	2.90087	0.767421	0.101232	-0.22655	0.0967401	-0.030483	2.80054	0.848866	0.100398	-0.155753	0.176761	1.7231	1.17154	0.77152	0.0724243	0.0622882	0.120937	4.89809	0.705785	0.986367	0.0779925	0.331847	0.0713343
44	-1.58144	2.93298	0.780533	0.0965545	-0.259512	0.110204	0.119223	2.77452	0.862844	0.0973839	-0.145717	0.175925	1.70189	1.19335	0.824426	0.0634462	0.0772547	0.11893	4.60897	0.683131	1.0327	0.0637753	0.412262	0.0719429
45	-1.28444	2.95606	0.790098	0.0916041	-0.28826	0.126094	0.255983	2.74996	0.871771	0.0938481	-0.123768	0.184424	1.66426	1.21811	0.870133	0.0557021	0.0994786	0.112551	4.27377	0.666404	1.06489	0.0510734	0.500289	0.0745508
46	-0.974605	2.96852	0.79645	0.086965	-0.300847	0.13964	0.359415	2.7376	0.878792	0.0899623	-0.0848326	0.186934	1.60832	1.24468	0.907939	0.0482096	0.118753	0.105733	3.89109	0.646081	1.07992	0.0408981	0.60864	0.0907428
47	-0.677847	2.98432	0.798028	0.0820457	-0.293439	0.148867	0.418704	2.72708	0.880547	0.0860038	-0.0232172	0.185011	1.5119	1.27333	0.935124	0.0423249	0.164123	0.0984635	3.43901	0.631492	1.07711	0.0343113	0.73206	0.110591
48	-0.399983	2.99046	0.793741	0.0777775	-0.264562	0.158572	0.447082	2.72334	0.874766	0.0817263	0.0219601	0.181958	1.37264	1.30103	0.950832	0.0388543	0.228044	0.0946139	2.90159	0.62582	1.05659	0.0310428	0.87723	0.127346
49	-0.152264	3.00969	0.781643	0.0733731	-0.230796	0.166661	0.43976	2.72308	0.86162	0.0770872	0.0684782	0.18054	1.16867	1.32635	0.953811	0.0374531	0.315547	0.0887875	2.24305	0.639163	1.02033	0.0298682	1.03918	0.155321
50	0.0661942	3.03419	0.761955	0.0699141	-0.193365	0.176081	0.403025	2.7286	0.83926	0.0718396	0.129612	0.189638	0.878851	1.3496	0.943064	0.0405687	0.430518	0.0858338	1.39501	0.686167	0.970458	0.028936	1.20455	0.178741
51	0.236679	3.06482	0.730081	0.0686278	-0.148871	0.177177	0.314237	2.74069	0.806329	0.0663243	0.195807	0.198632	0.492517	1.36715	0.916297	0.0470588	0.552832	0.079804	0.350292	0.780921	0.90881	0.0294917	1.38434	0.198609
52	0.364605	3.10734	0.686923	0.0687167	-0.10932	0.178625	0.148055	2.76619	0.762213	0.0604814	0.272455	0.209611	-0.0511956	1.37236	0.873566	0.0553878	0.681044	0.0721837	-0.94122	0.935701	0.836203	0.0316769	1.52424	0.210148
53	0.43752	3.15714	0.630979	0.0710132	-0.0559915	0.16997	-0.110071	2.79984	0.706687	0.0554762	0.35448	0.225132	-0.745969	1.36463	0.814479	0.0630205	0.816899	0.0799137	-2.46941	1.12922	0.751748	0.0380565	1.56976	0.20848
54	0.447244	3.22112	0.563129	0.0724442	-0.0223187	0.151253	-0.474487	2.84862	0.645633	0.0513515	0.392761	0.228249	-1.58753	1.3394	0.740153	0.0676853	0.876094	0.108069	-4.18145	1.35851	0.660825	0.0465846	1.51019	0.185336
55	0.417854	3.28501	0.487983	0.0732416	0.0101832	0.128367	-0.904065	2.91841	0.575057	0.0469376	0.385832	0.209972	-2.56624	1.28463	0.651095	0.0693716	0.924237	0.139433	-5.99763	1.58841	0.55797	0.0573105	1.34552	0.137423
56	0.306229	3.35072	0.405224	0.072446	0.0314487	0.0958746	-1.39721	3.00541	0.497724	0.0432465	0.357139	0.188164	-3.74913	1.20718	0.547966	0.0673009	0.934126	0.175321	-7.87729	1.80364	0.447274	0.0672874	1.06711	0.0871188
57	0.137988	3.41669	0.323536	0.0697892	0.046629	0.0676699	-1.91091	3.1032	0.415528	0.0402647	0.286309	0.147684	-5.05868	1.10292	0.436152	0.0620434	0.840148	0.204306	-9.64693	1.93598	0.335382	0.0744405	0.784126	0.107832
58	-0.0820088	3.4759	0.24403	0.0639055	0.0528213	0.0432815	-2.40944	3.20671	0.332176	0.0380275	0.210348	0.105087	-6.4329	1.02508	0.320845	0.0530558	0.681751	0.201733	-11.216	1.95787	0.233943	0.0774036	0.545507	0.163765
59	-0.329248	3.52309	0.175253	0.0545799	0.0514037	0.0273083	-2.88106	3.31633	0.255369	0.0355925	0.144218	0.0710251	-7.79411	1.01148	0.213954	0.0420414	0.514031	0.181707	-12.5642	1.86045	0.153752	0.0744832	0.383025	0.207313
60	-0.601952	3.56023	0.119524	0.0439473	0.0465772	0.0220434	-3.2761	3.41721	0.187805	0.0316985	0.0914531	0.0433208	-9.10347	1.09838	0.12548	0.02965	0.31463	0.122323	-13.7936	1.65242	0.0952407	0.0670632	0.292045	0.224313
61	-0.895397	3.58126	0.0758155	0.0332659	0.0344057	0.0170405	-3.63147	3.51941	0.135032	0.0263966	0.0532906	0.022168	-10.2437	1.265	0.0594712	0.0175892	0.142622	0.0618575	-14.8736	1.38482	0.056959	0.055494	0.215283	0.200619
62	-1.20292	3.59214	0.045754	0.0235057	0.0217536	0.0112109	-3.92158	3.61562	0.0963951	0.0216248	0.0340059	0.0153487	-11.073	1.443	0.0204956	0.00809195	0.0427263	0.0206662	-15.7934	1.1047	0.0294464	0.0420041	0.15377	0.159545
63	-1.53323	3.59094	0.0262034	0.0166215	0.0121882	0.00759054	-4.13038	3.69887	0.0700162	0.0172055	0.0287375	0.018235	-11.6609	1.60589	9.09304e-05	0.00248865	0.00328768	0.00456272	-16.5627	0.844709	0.00877104	0.0286466	0.0931344	0.101615
64	-1.85936	3.58368	0.0144242	0.0126995	0.00513604	0.00443436	-4.28264	3.76781	0.0520739	0.0142894	0.0248359	0.0174966	-12.0584	1.75353	-0.00821637	0.00380549	-0.00362326	0.00275464	-17.1796	0.646658	-0.00733581	0.0181173	0.0446224	0.0520569
65	-2.17635	3.57707	0.00827032	0.00982352	0.00284523	0.00370074	-4.40773	3.83228	0.0379493	0.012406	0.0224736	0.0155804	-12.2607	1.87274	-0.0120854	0.00546585	-0.00136997	0.00391198	-17.6632	0.498815	-0.0197105	0.012498	0.0101369	0.0155068
66	-2.49736	3.57217	0.00547227	0.00776041	0.0025616	0.00390069	-4.53375	3.8851	0.0266779	0.0105051	0.0118551	0.00618339	-12.3269	1.97404	-0.0137843	0.00616107	0.00207934	0.0057113	-18.011	0.403583	-0.02798	0.0125414	-0.0048903	0.00235336
67	-2.84483	3.57832	0.00392261	0.00611764	0.00264464	0.003824	-4.69812	3.93917	0.0158738	0.00783804	0.00515981	0.0039304	-12.2836	2.05104	-0.0147769	0.00654504	0.00515227	0.00773194	-18.2487	0.337331	-0.0333138	0.01437	-0.00815261	0.0069946
68	-3.211	3.5936	0.00271895	0.00466134	0.00304113	0.00391889	-4.93319	3.99227	0.00753204	0.00492805	0.00541693	0.00431848	-12.1807	2.11869	-0.0151667	0.00661117	0.00766301	0.00952373	-18.4066	0.303029	-0.0363002	0.015912	-0.00768146	0.0074397
69	-3.60134	3.62623	0.00169328	0.00352457	0.0028286	0.0037893	-5.23207	4.06258	0.00273483	0.00309185	0.00632915	0.00384089	-12.0153	2.18271	-0.0149765	0.0064269	0.00890509	0.0105786	-18.4905	0.29848	-0.038505	0.0174313	-0.00615837	0.00661589
70	-4.06898	3.69593	0.00113373	0.00278251	0.0029704	0.00376454	-5.50912	4.1355	0.000462374	0.00221907	0.00500939	0.0026823	-11.8022	2.24852	-0.0146495	0.00630291	0.00963548	0.0109247	-18.5082	0.331888	-0.0402303	0.0188328	-0.00499116	0.00621065
71	-4.53542	3.79606	0.000583842	0.00214184	0.00234316	0.00314381	-5.78182	4.20324	-0.000417029	0.00210294	0.00323752	0.00198795	-11.5271	2.32478	-0.0140983	0.00617687	0.0104865	0.0113023	-18.4698	0.393191	-0.0413694	0.0199873	-0.00342941	0.00524919
72	-4.92429	3.89451	0.000109912	0.00181715	0.000820076	0.00213945	-6.01365	4.26728	-0.000583278	0.00213486	0.00210048	0.00193415	-11.189	2.42105	-0.0135935	0.00616697	0.00996649	0.0102483	-18.3828	0.464097	-0.0416207	0.0206819	-0.00189548	0.00455058
73	-5.2279	3.98128	0.000250561	0.00173827	0.000656575	0.0016273	-6.19543	4.29819	-0.000652265	0.00211549	0.0015823	0.00140363	-10.8236	2.51356	-0.0132315	0.00621375	0.00938955	0.00905129	-18.2341	0.53919	-0.0410768	0.0209406	-0.000298063	0.00403415
74	-5.49554	4.06486	0.000632995	0.00189677	0.000812356	0.00154459	-6.32489	4.28604	-0.000477663	0.0020978	0.00119894	0.000729076	-10.4055	2.61448	-0.0128277	0.00623918	0.00898481	0.00788857	-17.993	0.618348	-0.0397999	0.0205715	0.00204904	0.00404021
75	-5.71159	4.13507	0.000901573	0.00197306	0.000507182	0.00122587	-6.4151	4.23435	-0.000572089	0.00215438	0.00100935	0.000420223	-9.91968	2.71187	-0.012357	0.00621549	0.00812831	0.0065328	-17.6278	0.717374	-0.0379128	0.0199675	0.00426616	0.00456551
76	-5.91197	4.20289	0.00119746	0.00189956	0.000565603	0.000866855	-6.49318	4.15308	-0.000374453	0.00212107	0.00102628	0.000346291	-9.39751	2.78041	-0.011812	0.00608791	0.0072959	0.00549476	-17.1362	0.802432	-0.0359529	0.0194818	0.00644692	0.00502072
77	-6.09027	4.26514	0.00140808	0.00180605	0.000652904	0.000676203	-6.53531	4.07719	-0.000190395	0.00209494	0.000517431	0.000422806	-8.81682	2.82402	-0.0113435	0.00593411	0.00647691	0.00450365	-16.4629	0.909611	-0.0338968	0.0190703	0.00799652	0.00482038
78	-6.26	4.32517	0.00152784	0.00178497	0.000325848	0.000535639	-6.55931	3.97466	-0.000112516	0.00207347	0.000165503	0.000772601	-8.18671	2.83105	-0.0108875	0.00574584	0.00552732	0.00358335	-15.6185	1.02639	-0.0321133	0.0189983	0.00975835	0.00445056
79	-6.37417	4.35802	0.00165086	0.00179692	-0.000227817	0.000245847	-6.5669	3.88086	0.000161883	0.00199224	-4.22615e-05	0.000820771	-7.50368	2.81792	-0.0104369	0.00558071	0.00475518	0.00275348	-14.6181	1.14864	-0.0296993	0.0182059	0.0112545	0.00459585
80	-6.42716	4.37139	0.00195885	0.00175151	-0.00026454	0.000293452	-6.54084	3.79875	0.000308955	0.00203155	-0.000340052	0.000879919	-6.77415	2.77308	-0.0098738	0.00541434	0.00409875	0.0022314	-13.4576	1.26531	-0.0257999	0.0159112	0.0142856	0.00777509
81	-6.47192	4.37755	0.00202005	0.00172868	-0.000701943	0.000523592	-6.46518	3.71255	0.000506153	0.00206368	-0.00105129	0.00145232	-6.02232	2.71222	-0.00925303	0.00525012	0.00347861	0.00176396	-12.2915	1.36846	-0.0217482	0.0132514	0.0190792	0.0124
82	-6.44206	4.36576	0.00220454	0.0017078	-0.000630092	0.000484057	-6.2661	3.61566	0.000619034	0.00199309	-0.00210286	0.0023749	-5.24583	2.63845	-0.00862982	0.00513085	0.00315971	0.00158309	-11.0226	1.4094	-0.0180038	0.0112205	0.0227887	0.0167442
83	-6.3875	4.35077	0.00243809	0.0016696	-0.000482876	0.000410448	-5.93398	3.50385	0.000672498	0.00195353	-0.00259562	0.0028826	-4.48135	2.54961	-0.00802375	0.0049094	0.00360973	0.00215414	-9.72556	1.4097	-0.0159655	0.0105067	0.0285269	0.0219589
84	-6.30088	4.32597	0.00254485	0.00165017	-0.000616381	0.000506261	-5.52633	3.41577	0.000803134	0.00187164	-0.00275814	0.00295953	-3.7608	2.47173	-0.0072038	0.00441622	0.00414994	0.00312038	-8.36084	1.32478	-0.0136581	0.0095983	0.0346816	0.0290445
85	-6.15011	4.28224	0.00262757	0.00161391	-0.000730029	0.000759926	-5.08575	3.34896	0.000854177	0.00183744	-0.00267933	0.0028046	-3.03743	2.38227	-0.0061799	0.00384812	0.00425344	0.00377228	-6.93163	1.19891	-0.0105972	0.00779209	0.0342874	0.0300136
86	-5.93001	4.2093	0.00280252	0.00161644	-0.00126765	0.00144367	-4.64343	3.29207	0.00112259	0.00181958	-0.00232152	0.00244405	-2.35755	2.28638	-0.00511116	0.00323943	0.00356507	0.00341303	-5.53699	1.07612	-0.00742319	0.00563496	0.0272682	0.0248395
87	-5.58864	4.09523	0.00303047	0.00157109	-0.00209038	0.00221319	-4.21704	3.24291	0.00124191	0.00183932	-0.00173781	0.00181934	-1.70765	2.18064	-0.00411073	0.00285547	0.0022303	0.00261084	-4.23333	1.00213	-0.00506583	0.00404031	0.0179393	0.0166865
88	-5.18478	3.96496	0.00326103	0.00152092	-0.00261299	0.0027936	-3.85046	3.19417	0.00140844	0.00186709	-0.00133776	0.0013768	-1.12976	2.07821	-0.00343416	0.00271417	0.00151746	0.00209577	-3.04236	0.991417	-0.00389632	0.00333766	0.0134682	0.0127956
89	-4.72373	3.82514	0.00346047	0.00149303	-0.00317562	0.00328714	-3.48715	3.14247	0.00185991	0.00185066	-0.00117608	0.00104061	-0.612289	1.97177	-0.00279831	0.00263498	0.000962423	0.00176982	-1.94244	1.06423	-0.00311285	0.003079	0.0110457	0.0108569
90	-4.25298	3.69907	0.0037949	0.00147814	-0.0029625	0.00301168	-3.15875	3.09815	0.00208557	0.00186089	-0.00101664	0.000749857	-0.15636	1.88076	-0.00224912	0.00260672	0.000420682	0.00155069	-0.97064	1.16343	-0.00244761	0.00291795	0.00850282	0.00876576
91	-3.84392	3.60467	0.0039666	0.00157654	-0.00226702	0.00224891	-2.86358	3.06429	0.00239891	0.00168635	-0.000549239	0.000166022	0.219558	1.79542	-0.00161505	0.00261946	-8.51324e-05	0.00135307	-0.157365	1.26119	-0.00193605	0.002802	0.00579673	0.00632828
92	-3.54345	3.53593	0.00403274	0.00164571	-0.00159181	0.00146657	-2.59999	3.03638	0.0019613	0.00133574	-0.000142949	0.000586147	0.549005	1.70646	-0.00100693	0.00261622	-0.00070317	0.000930862	0.512886	1.33091	-0.00152782	0.00264381	0.00311259	0.00384108
93	-3.35771	3.48662	0.00392111	0.00170606	-0.000572996	0.000387857	-2.35465	3.01875	0.00206473	0.00125421	0.000105122	0.00117516	0.823375	1.61314	-0.000731555	0.0026425	-0.000954798	0.000807231	1.06349	1.3615	-0.00117439	0.00251393	0.00159901	0.00239345
94	-3.26796	3.44847	0.00372933	0.00175847	0.000194879	0.000734019	-2.13899	3.02144	0.0018765	0.000978584	-5.5957e-05	0.00144671	1.0424	1.52628	-0.000614123	0.00270998	-0.00106346	0.0008094	1.48203	1.37321	-0.00107237	0.00247015	0.000822855	0.00163997
95	-3.2467	3.42829	0.00329335	0.00158478	0.000847415	0.00164311	-1.9212	3.0264	-0.000136809	0.00144869	-0.00142764	0.0008222	1.21546	1.44262	-0.000947046	0.00273721	-0.00107022	0.000846311	1.83427	1.37636	-0.00106813	0.0024573	0.000442258	0.0011735
96	-3.29923	3.41884	0.00132631	0.000911481	0.000431826	0.00153352	-1.7399	3.03773	-0.00243147	0.00378392	-0.00362243	0.00230352	1.32625	1.36261	-0.00161255	0.00276559	-0.000923657	0.00094516	2.10569	1.36387	-0.00121062	0.0024501	0.000283934	0.000836257
97	-3.37785	3.42211	-0.00356949	0.00279678	-0.00303644	0.00155615	-1.62667	3.05503	-0.00403262	0.00505094	-0.00424654	0.00301828	1.40561	1.29174	-0.00272188	0.00280533	-0.000631378	0.001172	2.32012	1.35631	-0.00162175	0.00236283	0.000149112	0.000555932
98	-3.48248	3.44642	-0.0108897	0.00561133	-0.00770605	0.00526097	-1.60439	3.0652	-0.00517874	0.00560731	-0.00622798	0.00490114	1.43208	1.22605	-0.00668024	0.00320186	-0.000266817	0.00147567	2.46907	1.34031	-0.00457515	0.00225452	0.000397987	0.000144366
99	-3.62517	3.48162	-0.0285221	0.00640795	-0.00840265	0.00756485	-1.70487	3.08303	-0.0126306	0.0113242	-0.0112755	0.00824087	1.40256	1.16208	-0.0248196	0.00268382	-0.00138838	0.00241483	2.54369	1.32904	-0.0275857	0.00244601	0.00173109	0.00152274
100	-3.86832	3.54258	-0.0702891	0.00644076	-0.0121997	0.0143121	-1.91242	3.08511	-0.0248291	0.0279286	-0.0200085	0.0120769	1.26314	1.0809	-0.0698349	0.00304437	-0.00972192	0.00572706	2.51245	1.32208	-0.0692304	0.00237217	-0.000550078	0.00429535

## Sheet: a2.Stair bionic mechanics
Cycle (%)	CTL Descent Angle mean (deg)	CTL Descent Angle SEM (deg)	CTL Descent Torque mean (Nm/kg)	CTL Descent Torque SEM (Nm/kg)	CTL Descent Power mean (W/kg)	CTL Descent Power SEM (W/kg)	CTL Ascent Angle mean (deg)	CTL Ascent Angle SEM (deg)	CTL Ascent Torque mean (Nm/kg)	CTL Ascent Torque SEM (Nm/kg)	CTL Ascent Power mean (W/kg)	CTL Ascent Power SEM (W/kg)	AMI Descent Angle mean (deg)	AMI Descent Angle SEM (deg)	AMI Descent Torque mean (Nm/kg)	AMI Descent Torque SEM (Nm/kg)	AMI Descent Power mean (W/kg)	AMI Descent Power SEM (W/kg)	AMI Ascent Angle mean (deg)	AMI Ascent Angle SEM (deg)	AMI Ascent Torque mean (Nm/kg)	AMI Ascent Torque SEM (Nm/kg)	AMI Ascent Power mean (W/kg)	AMI Ascent Power SEM (W/kg)
0	-4.00064	2.41713	-0.00761887	0.0295471	0.00243236	0.0194844	-8.55544	3.63868	0.0583803	0.0190582	0.00229192	0.0148215	-17.0061	0.765229	0.0734395	0.00324631	-0.0101527	0.00673792	1.95474	0.711799	0.0510394	0.0183579	-0.00528569	0.0064824
1	-4.40973	2.48189	0.00881447	0.0618969	0.0275477	0.06486	-8.69836	3.59177	0.133665	0.0337636	-0.00347002	0.0436548	-16.703	0.777846	0.126887	0.00929	-0.0288094	0.010599	1.93319	0.666354	0.099097	0.0289221	-0.0147502	0.01364
2	-4.91471	2.62361	0.0239818	0.0912152	0.0545592	0.114737	-8.8453	3.57742	0.190909	0.0451293	-0.0289164	0.0513591	-16.5249	0.761632	0.192679	0.0244062	-0.0700325	0.0205191	1.92041	0.619378	0.140231	0.0416683	-0.0255726	0.0273759
3	-5.35852	2.78796	0.0435778	0.108557	0.03715	0.108658	-8.94195	3.58031	0.206714	0.0543511	-0.0232843	0.0608372	-16.2582	0.757273	0.250373	0.0398343	-0.134086	0.0360331	1.92804	0.576564	0.170145	0.0523916	-0.0326464	0.0392525
4	-5.60789	2.88544	0.0714292	0.112456	-0.00511502	0.065751	-9.02652	3.60137	0.210627	0.0653711	-0.00408917	0.0748052	-15.8732	0.762187	0.3012	0.0503891	-0.221145	0.0591161	1.94832	0.535801	0.19111	0.0547814	-0.0378367	0.0438511
5	-5.70117	2.92016	0.109519	0.1121	-0.0264877	0.039844	-9.05458	3.60746	0.22348	0.0717037	-0.0076331	0.0683799	-15.4042	0.792682	0.342248	0.054165	-0.312773	0.0760235	1.99941	0.498071	0.217841	0.0536187	-0.0442117	0.0431239
6	-5.70884	2.91731	0.15504	0.110965	-0.0194391	0.0379111	-9.02043	3.58693	0.24999	0.0722487	-0.0304903	0.0651533	-14.8402	0.85112	0.379799	0.0560181	-0.394488	0.0881386	2.07604	0.465988	0.25105	0.0514496	-0.0506773	0.0370922
7	-5.66021	2.8961	0.20088	0.109717	-0.00759643	0.0453405	-8.89467	3.52582	0.288996	0.071676	-0.0596285	0.0670141	-14.2152	0.921826	0.410703	0.0605821	-0.477466	0.104521	2.18996	0.43857	0.288688	0.0516818	-0.0609506	0.0332076
8	-5.5565	2.84161	0.244911	0.109785	-0.000688195	0.0620325	-8.69576	3.43059	0.333019	0.0736581	-0.0661438	0.0801115	-13.5172	0.98967	0.437977	0.0675614	-0.563729	0.11811	2.32785	0.415022	0.328336	0.0535237	-0.0756285	0.0329023
9	-5.41791	2.74669	0.283423	0.111071	0.0379291	0.0835805	-8.5862	3.34101	0.377892	0.0772815	-0.0702984	0.0853409	-12.6934	1.07155	0.460785	0.0753136	-0.670377	0.132669	2.48457	0.390068	0.370009	0.057207	-0.091239	0.0366531
10	-5.2745	2.64294	0.322175	0.114978	0.0239028	0.136114	-8.56094	3.25239	0.4168	0.080132	-0.0802074	0.0885553	-11.8011	1.13937	0.483541	0.082781	-0.727778	0.140085	2.66187	0.364813	0.409978	0.0600216	-0.101071	0.0395641
11	-5.00561	2.44794	0.350957	0.11971	0.0362189	0.193016	-8.57167	3.15596	0.450233	0.0803674	-0.093446	0.0934862	-10.8361	1.21247	0.503296	0.0882989	-0.789146	0.146922	2.82755	0.340433	0.444816	0.0615137	-0.10556	0.045621
12	-4.74712	2.2799	0.369797	0.123913	0.107619	0.182035	-8.53872	3.06954	0.481317	0.0794672	-0.109087	0.102731	-9.81963	1.28005	0.523098	0.0918796	-0.818003	0.155335	3.00627	0.317737	0.475933	0.0618621	-0.111435	0.0516195
13	-4.59189	2.18819	0.392898	0.126571	0.143875	0.206385	-8.43914	2.9896	0.511616	0.0786462	-0.116828	0.105851	-8.81492	1.38081	0.541286	0.094107	-0.842348	0.168655	3.16228	0.303444	0.502803	0.0613819	-0.113656	0.0548046
14	-4.51139	2.15174	0.412919	0.128294	0.181076	0.217905	-8.3104	2.90552	0.541763	0.0787567	-0.136573	0.113319	-7.77849	1.49696	0.558645	0.0958499	-0.842728	0.175774	3.3261	0.304674	0.52777	0.0614467	-0.112843	0.0589168
15	-4.49551	2.17298	0.429819	0.130027	0.211767	0.234106	-8.18561	2.83149	0.574064	0.0779876	-0.152046	0.121461	-6.83058	1.60456	0.572945	0.0973368	-0.780287	0.174797	3.46543	0.320299	0.552121	0.0615376	-0.112478	0.0636053
16	-4.52738	2.24037	0.448453	0.131489	0.247461	0.237145	-7.97465	2.76074	0.602224	0.0765489	-0.166111	0.125524	-5.99462	1.69824	0.583349	0.0998207	-0.734905	0.184638	3.60461	0.365712	0.574352	0.0620533	-0.104127	0.070208
17	-4.60574	2.34423	0.468329	0.132234	0.215109	0.207574	-7.72402	2.70879	0.621037	0.0756073	-0.180293	0.135782	-5.22915	1.77744	0.594154	0.10214	-0.68064	0.181353	3.70598	0.425654	0.59344	0.06229	-0.0773716	0.0737861
18	-4.63103	2.46488	0.485631	0.131715	0.158454	0.209178	-7.48892	2.67893	0.631724	0.0753313	-0.129558	0.128444	-4.56754	1.83265	0.600156	0.104898	-0.605059	0.178789	3.77704	0.492829	0.608561	0.0620377	-0.0397362	0.0762108
19	-4.61298	2.59992	0.496221	0.129969	0.13697	0.191386	-7.28416	2.6726	0.639787	0.0758443	-0.0959337	0.117959	-3.97645	1.89531	0.606623	0.106831	-0.54562	0.173573	3.79927	0.555285	0.619671	0.0620152	-0.00589486	0.0769149
20	-4.57385	2.74155	0.501879	0.127313	0.128277	0.160474	-7.13841	2.68537	0.648417	0.0724956	-0.0629901	0.106075	-3.43302	1.92614	0.615701	0.108257	-0.491761	0.162258	3.79991	0.606159	0.627946	0.0624568	0.0136895	0.0706718
21	-4.52966	2.88771	0.50674	0.123915	0.112568	0.134218	-7.02262	2.71533	0.653144	0.068452	-0.0264238	0.089374	-2.93293	1.94041	0.626029	0.108711	-0.436566	0.157337	3.79475	0.628817	0.634443	0.0640178	0.0211325	0.0680186
22	-4.4912	3.03012	0.511489	0.120519	0.105397	0.116751	-6.84832	2.77641	0.65492	0.0676528	-0.029464	0.0962248	-2.45325	1.94486	0.637853	0.108898	-0.381407	0.157761	3.79536	0.630533	0.638624	0.0668682	0.0371789	0.0781492
23	-4.45983	3.16279	0.517597	0.117345	0.0963376	0.0980582	-6.59685	2.87746	0.65214	0.0693667	-0.0326635	0.0937663	-2.03141	1.95756	0.649517	0.109125	-0.317154	0.150607	3.78999	0.625538	0.641378	0.0711696	0.0521527	0.0840496
24	-4.43651	3.27348	0.529143	0.114235	0.081593	0.0806222	-6.38225	2.98098	0.653759	0.0688312	-0.0323311	0.0856914	-1.66182	1.98425	0.66134	0.109959	-0.264373	0.149584	3.79014	0.604366	0.641816	0.0769773	0.0658594	0.10078
25	-4.40688	3.37266	0.547059	0.110751	0.0556174	0.0723144	-6.22245	3.0582	0.652079	0.0684339	-0.0122447	0.0762293	-1.34507	2.03099	0.674735	0.108805	-0.216217	0.147942	3.77645	0.586323	0.643281	0.0835736	0.0770848	0.111331
26	-4.32212	3.46623	0.56738	0.106516	0.00606591	0.059258	-6.1159	3.11	0.649873	0.0672501	0.00763577	0.070725	-1.08803	2.08388	0.688884	0.105946	-0.167233	0.150874	3.74515	0.579275	0.64676	0.0904242	0.100568	0.120924
27	-4.18733	3.55052	0.58682	0.102729	-0.0286119	0.0531719	-6.0725	3.13512	0.652342	0.0638305	0.0217823	0.0683727	-0.871985	2.14744	0.702388	0.102121	-0.127261	0.153955	3.69108	0.587312	0.653831	0.0974723	0.137423	0.122507
28	-4.04465	3.6241	0.606034	0.0980486	-0.0395282	0.0496506	-6.0549	3.14944	0.657315	0.0602786	0.0367676	0.0642058	-0.712529	2.21248	0.712599	0.0979931	-0.0816304	0.161123	3.59332	0.617933	0.666389	0.103537	0.179301	0.122016
29	-3.90815	3.67762	0.623154	0.0931583	-0.0531696	0.0500764	-6.03584	3.16124	0.664083	0.0572438	0.0398812	0.0588654	-0.606294	2.28134	0.717337	0.0947351	-0.0494849	0.158658	3.4442	0.652437	0.683012	0.107689	0.215766	0.107996
30	-3.77631	3.71544	0.639934	0.0867335	-0.0776555	0.0488188	-6.01578	3.17462	0.668996	0.0558747	0.0518726	0.0533819	-0.545853	2.34337	0.7174	0.0912289	-0.0222744	0.16297	3.24479	0.689601	0.705543	0.109505	0.261433	0.103562
31	-3.62176	3.74688	0.653681	0.0789904	-0.0981113	0.0463429	-6.02256	3.18078	0.672184	0.0545319	0.0746634	0.0585431	-0.510942	2.40302	0.716073	0.0868254	-0.00469244	0.158468	2.99041	0.724833	0.733477	0.108595	0.302534	0.0966187
32	-3.47078	3.76932	0.664177	0.0697551	-0.0905555	0.0547847	-6.05869	3.16974	0.675788	0.0525488	0.080198	0.0641791	-0.490184	2.46742	0.712585	0.0817467	0.000856312	0.164054	2.68996	0.756193	0.765499	0.106142	0.35304	0.094242
33	-3.34564	3.77862	0.67162	0.0595626	-0.0744165	0.0747282	-6.09875	3.14515	0.680752	0.0499482	0.0858561	0.0744011	-0.48629	2.54587	0.705862	0.0771694	0.0122508	0.169841	2.35417	0.790097	0.798718	0.102591	0.396254	0.101992
34	-3.24618	3.77327	0.676314	0.0468312	-0.0737887	0.0974654	-6.14373	3.10576	0.6884	0.0479776	0.0975342	0.0906456	-0.514506	2.62104	0.694145	0.0752862	0.0356895	0.171179	1.95816	0.833987	0.834585	0.097741	0.445699	0.110422
35	-3.15252	3.759	0.674519	0.0329815	-0.0696016	0.122628	-6.19817	3.05999	0.699127	0.0469883	0.0995746	0.103479	-0.556716	2.70337	0.677408	0.0769778	0.0300808	0.165379	1.50508	0.8872	0.869426	0.0919966	0.520391	0.122727
36	-3.09647	3.74116	0.66914	0.0206775	-0.0700225	0.141751	-6.25569	3.01968	0.712426	0.0472964	0.124361	0.133346	-0.599705	2.79039	0.655994	0.0810026	0.0283062	0.158656	0.973957	0.955673	0.903854	0.0851993	0.604897	0.120224
37	-3.04971	3.71949	0.662388	0.0168978	-0.0707782	0.159466	-6.33861	2.97635	0.727623	0.0492061	0.131022	0.142764	-0.654106	2.88848	0.625648	0.0878482	0.0225681	0.146141	0.385782	1.0154	0.935996	0.0774467	0.701342	0.116237
38	-3.00779	3.70823	0.659466	0.0226416	-0.0886358	0.146765	-6.40599	2.93898	0.744356	0.0512525	0.125068	0.154143	-0.70224	2.97802	0.592689	0.0929024	0.025638	0.131121	-0.254728	1.05571	0.962659	0.0707182	0.771594	0.107856
39	-2.92178	3.70133	0.656205	0.0289798	-0.102941	0.123777	-6.48504	2.88777	0.761107	0.0519662	0.125019	0.158188	-0.754627	3.06938	0.554129	0.0949481	0.0277843	0.121738	-0.944295	1.07341	0.979766	0.06678	0.855125	0.120347
40	-2.80905	3.70281	0.652002	0.0339721	-0.109531	0.113575	-6.55558	2.84253	0.779221	0.05151	0.115739	0.151329	-0.783982	3.15591	0.512641	0.0947371	0.0212677	0.102581	-1.70585	1.09198	0.986775	0.0648673	0.922453	0.141853
41	-2.71155	3.7106	0.645432	0.0382957	-0.0904852	0.0969024	-6.62894	2.79459	0.796249	0.0509711	0.0964573	0.151222	-0.811394	3.24312	0.473301	0.0927185	0.0283222	0.0878102	-2.53986	1.12003	0.985054	0.0650761	0.973659	0.162319
42	-2.64478	3.72435	0.634899	0.041567	-0.0668274	0.069575	-6.67722	2.77633	0.807391	0.0523741	0.0927925	0.166932	-0.881403	3.32803	0.431443	0.0924582	0.0389675	0.0712298	-3.43224	1.15771	0.970597	0.0671326	0.98913	0.157009
43	-2.60589	3.73892	0.618291	0.0435854	-0.0418084	0.0382858	-6.74059	2.75571	0.815079	0.0564465	0.0973702	0.154849	-0.967048	3.39607	0.390218	0.0918544	0.0441744	0.0593517	-4.38232	1.23053	0.944696	0.0706163	1.04112	0.172622
44	-2.595	3.7528	0.596374	0.045112	0.00378496	0.0258278	-6.83112	2.72675	0.819251	0.0613007	0.108583	0.151363	-1.07296	3.45572	0.348329	0.0909801	0.0456174	0.0481032	-5.39543	1.32462	0.90621	0.0759122	1.03076	0.143627
45	-2.62699	3.76916	0.571356	0.0459981	0.0280154	0.046291	-6.94187	2.69422	0.820939	0.0686444	0.105362	0.139923	-1.22144	3.51406	0.307868	0.0895089	0.0439768	0.0356939	-6.44533	1.41255	0.856968	0.0816115	1.03037	0.107413
46	-2.71981	3.78957	0.541734	0.0473227	0.0635849	0.065274	-7.07954	2.6568	0.815261	0.0777331	0.131485	0.13729	-1.3994	3.56844	0.270882	0.0867086	0.0449859	0.0273969	-7.5741	1.47709	0.795809	0.0884335	1.02205	0.0933364
47	-2.84962	3.80964	0.505617	0.0494459	0.0524501	0.0535551	-7.27292	2.60069	0.805995	0.0874656	0.148899	0.138853	-1.61111	3.60344	0.234094	0.080061	0.0504965	0.022134	-8.69623	1.48861	0.727085	0.0939285	0.988531	0.106903
48	-2.95942	3.82146	0.465149	0.0530865	0.0235862	0.0564754	-7.4909	2.53446	0.792854	0.09621	0.153116	0.127503	-1.85168	3.61289	0.199539	0.0723242	0.0515911	0.020996	-9.86362	1.46454	0.651613	0.0988883	0.892747	0.129332
49	-3.06087	3.83654	0.418463	0.0557043	0.00914444	0.0615987	-7.7529	2.46366	0.773148	0.103221	0.167224	0.121216	-2.15628	3.63031	0.165039	0.062539	0.0518792	0.0213869	-11.0005	1.39754	0.574508	0.100022	0.776244	0.130416
50	-3.17168	3.86167	0.370003	0.0549051	0.0315101	0.0602961	-8.06853	2.37014	0.746565	0.107222	0.178788	0.119094	-2.51932	3.65633	0.132042	0.05206	0.0463022	0.0203994	-12.0854	1.31791	0.493739	0.0993355	0.641767	0.117765
51	-3.33468	3.89465	0.326128	0.0540544	0.0553702	0.0544397	-8.42838	2.26032	0.712468	0.107139	0.194384	0.11682	-2.90115	3.66439	0.102548	0.0416893	0.0420607	0.0198466	-13.0837	1.23151	0.412802	0.0955786	0.508251	0.101458
52	-3.56601	3.93703	0.283714	0.0533704	0.0704266	0.0454275	-8.82461	2.13748	0.667411	0.104265	0.196177	0.10662	-3.29826	3.67218	0.0773809	0.0316726	0.0386341	0.0197826	-13.9807	1.14538	0.33571	0.0894635	0.402577	0.0883047
53	-3.82448	3.95816	0.24172	0.0531648	0.0651965	0.0318196	-9.22239	2.0315	0.607997	0.099271	0.212014	0.094953	-3.65161	3.64913	0.0570982	0.0234808	0.0347508	0.019638	-14.796	1.04162	0.264649	0.0797672	0.299716	0.0790446
54	-4.02638	3.96731	0.201293	0.051489	0.03718	0.022265	-9.62813	1.94912	0.537307	0.0938007	0.193777	0.081551	-4.03473	3.64269	0.0405906	0.0168527	0.0284428	0.01712	-15.4939	0.936431	0.203345	0.0705667	0.224627	0.0739691
55	-4.20278	3.97673	0.161318	0.0454154	0.0236367	0.0146655	-9.98931	1.91872	0.457233	0.0885134	0.168459	0.0679465	-4.47711	3.6767	0.0276892	0.0120986	0.0214191	0.0142378	-16.1005	0.830915	0.148746	0.0616227	0.153439	0.0582374
56	-4.40604	3.98759	0.126847	0.0386447	0.0241748	0.00782921	-10.3174	1.92473	0.374869	0.0838754	0.144487	0.0611928	-5.01047	3.72536	0.0168607	0.00829117	0.0151306	0.0118955	-16.6109	0.716773	0.100051	0.0520263	0.0915938	0.0374292
57	-4.62844	4.00014	0.101474	0.0333469	0.0198397	0.0072381	-10.5816	1.97438	0.300571	0.0794746	0.120822	0.0565073	-5.45121	3.73391	0.0099159	0.00575686	0.0119081	0.0112521	-16.9911	0.596613	0.059848	0.0420261	0.0474676	0.0174753
58	-4.84872	4.01233	0.0823182	0.0288826	0.0171804	0.0068154	-10.8021	2.04679	0.237597	0.0746104	0.0961216	0.0478392	-5.8535	3.71215	0.00390576	0.00381712	0.00885039	0.00983191	-17.2419	0.483385	0.027415	0.0319939	0.0253008	0.00813324
59	-5.05564	4.01166	0.0672732	0.025251	0.0218232	0.00852237	-11.0035	2.11092	0.189731	0.0692984	0.0764255	0.0419486	-6.29464	3.7171	-0.00111881	0.00281596	0.00452726	0.00705792	-17.306	0.368204	0.0038508	0.0226227	0.0127779	0.00471832
60	-5.25548	3.99911	0.0542692	0.0219889	0.0216227	0.0107784	-11.1523	2.17696	0.154478	0.0633168	0.0384405	0.0320353	-6.84172	3.7542	-0.00348256	0.00137505	5.3218e-05	0.00479804	-17.1888	0.27551	-0.00965495	0.0158354	0.0058389	0.00398926
61	-5.3785	3.9669	0.0447129	0.0191915	0.015451	0.00723581	-11.2677	2.23986	0.127019	0.0554535	0.0295327	0.0163217	-7.3316	3.78197	-0.00407063	0.00143763	-0.0036966	0.00248564	-16.9196	0.338631	-0.016944	0.0116267	0.00491268	0.00506053
62	-5.45933	3.93764	0.0367737	0.0162227	0.0100204	0.00426964	-11.3698	2.24835	0.104106	0.0473295	0.0310189	0.0128992	-7.78325	3.80158	-0.00402488	0.00291338	-0.00540904	0.00234371	-16.4982	0.533646	-0.0195858	0.00922597	0.00677116	0.00682124
63	-5.53098	3.90767	0.0290103	0.0126634	0.00663765	0.002476	-11.5053	2.19882	0.0816995	0.0388411	0.0265536	0.011453	-8.23311	3.81914	-0.00469302	0.00363899	-0.00558981	0.00242141	-15.9695	0.799789	-0.0193506	0.00767965	0.00840125	0.00757814
64	-5.61833	3.87556	0.021809	0.00929638	0.00439516	0.0018404	-11.7531	2.06432	0.0625911	0.0308811	0.0238274	0.0109737	-8.63959	3.82589	-0.00591574	0.00391459	-0.00502413	0.00229817	-15.3733	1.08926	-0.0177842	0.00656925	0.00883546	0.00758472
65	-5.77468	3.85117	0.0160772	0.00698329	0.00336113	0.0015619	-12.0336	1.93175	0.0465106	0.0236562	0.0179602	0.00957727	-9.02208	3.83151	-0.00606005	0.00423162	-0.00458287	0.00225109	-14.7073	1.40476	-0.0157955	0.00571011	0.00705681	0.00602461
66	-5.99202	3.84033	0.011488	0.00522217	0.00249007	0.00109186	-12.1635	1.90687	0.0318445	0.0173957	0.0191431	0.0117197	-9.41535	3.83638	-0.00555838	0.00462222	-0.00411038	0.00227922	-13.9808	1.74114	-0.0145853	0.00532227	0.00713049	0.00596886
67	-6.24506	3.82456	0.00772315	0.00384718	0.00189142	0.000899135	-12.1914	1.95216	0.0205721	0.0129042	0.0254432	0.0205271	-9.79113	3.84735	-0.00481746	0.00508397	-0.00327433	0.00183702	-13.2456	2.06035	-0.0135114	0.00511485	0.00710681	0.00603815
68	-6.45911	3.80179	0.00476934	0.00314128	0.00131563	0.000705495	-12.2247	2.02894	0.0115002	0.00881256	0.0229783	0.0202027	-10.1397	3.85817	-0.00481721	0.00528677	-0.00293648	0.00175197	-12.5033	2.36107	-0.0124938	0.00490484	0.0075783	0.00577813
69	-6.6187	3.77257	0.0029981	0.00263473	0.00101405	0.000624342	-12.2242	2.12863	0.00448113	0.00453657	0.0120467	0.0106827	-10.4572	3.86415	-0.00474767	0.00542263	-0.00235107	0.00146837	-11.761	2.63499	-0.0113227	0.00468632	0.00828631	0.00526751
70	-6.78153	3.74136	0.00219183	0.00202211	0.000830772	0.000606425	-12.1228	2.23663	-6.64724e-05	0.00172162	0.00139874	0.000771549	-10.7609	3.86942	-0.00471241	0.0055984	-0.00205768	0.00132737	-10.9305	2.91608	-0.010045	0.0043521	0.00924921	0.004949
71	-6.95928	3.72376	0.00168665	0.00145427	0.000772832	0.000622238	-11.9899	2.33329	-0.00233697	0.00100105	0.000449081	0.000266301	-11.0471	3.87012	-0.00455419	0.0056984	-0.00170259	0.00116319	-10.0819	3.18194	-0.00867216	0.00390113	0.00997216	0.00538953
72	-7.10612	3.70542	0.00127254	0.000990456	0.000186675	0.000424177	-11.809	2.42828	-0.00297669	0.00120272	0.000338655	0.000297373	-11.3112	3.87059	-0.00428474	0.00570694	-0.00116533	0.00102217	-9.26641	3.39925	-0.00729621	0.00326554	0.0102617	0.00571253
73	-7.15262	3.67926	0.000990573	0.00100216	0.00018571	0.000544536	-11.5452	2.50128	-0.00300636	0.00139183	0.000426224	0.000277806	-11.5615	3.86884	-0.00408168	0.00567045	-0.000489495	0.000969272	-8.49835	3.5715	-0.00590806	0.00254251	0.00931982	0.00524272
74	-7.07838	3.63163	0.000951135	0.00101518	-0.000238703	0.000485369	-11.2245	2.5736	-0.00288901	0.00137488	0.000538038	0.000258725	-11.7998	3.86267	-0.00390141	0.00555964	0.000101605	0.00105792	-7.75102	3.69006	-0.00456911	0.00206385	0.00744847	0.00381008
75	-6.84339	3.55436	0.00103174	0.00105566	-0.000109019	0.000693351	-10.9144	2.64253	-0.00290654	0.00133642	0.000760238	0.000313125	-11.9841	3.84887	-0.00370644	0.00547812	0.00105381	0.00143645	-7.00466	3.74205	-0.0035708	0.00195186	0.00564783	0.00243825
76	-6.55937	3.47043	0.00112005	0.00107038	-0.000222607	0.000762812	-10.5583	2.70235	-0.0028629	0.00136423	0.00122576	0.000508991	-12.1435	3.82413	-0.00368633	0.00536214	0.00205565	0.00207487	-6.24475	3.72961	-0.00296	0.00201651	0.00465067	0.00166606
77	-6.25873	3.38006	0.00120302	0.00105488	-0.000336977	0.000839706	-10.217	2.77301	-0.00282301	0.00137917	0.00143072	0.000685294	-12.2578	3.78493	-0.00357818	0.00520859	0.00276111	0.00243992	-5.49526	3.65017	-0.00263611	0.0020354	0.00382972	0.00145536
78	-5.98696	3.28634	0.00136807	0.0010894	-0.000500597	0.00087316	-9.9223	2.85454	-0.00277143	0.00136092	0.00132229	0.000795558	-12.3712	3.73371	-0.00355304	0.0050285	0.00300671	0.00247779	-4.73307	3.51579	-0.00229104	0.00207647	0.00314286	0.00160198
79	-5.75253	3.19095	0.00147248	0.00106395	-0.00057333	0.000884796	-9.69103	2.93546	-0.00261943	0.00136513	0.00127902	0.000854697	-12.4442	3.67641	-0.00349444	0.0049389	0.00318159	0.00256123	-3.94621	3.34291	-0.00215151	0.0020456	0.00313947	0.00182572
80	-5.53616	3.09385	0.00141812	0.00100661	-0.000509	0.000824475	-9.50546	3.02234	-0.00255623	0.00133119	0.00129004	0.000887597	-12.4715	3.639	-0.00408491	0.00464102	0.00246366	0.00300294	-3.17514	3.14332	-0.00199704	0.00201062	0.00285041	0.00181259
81	-5.3127	3.00478	0.00133227	0.000970917	-0.00033597	0.000777832	-9.35273	3.10969	-0.00239673	0.00132368	0.00132001	0.000858325	-12.4309	3.63401	-0.00500845	0.00439626	0.00268101	0.00306932	-2.38068	2.92826	-0.00177555	0.00195591	0.00252865	0.00185282
82	-5.05719	2.92993	0.00119895	0.000937807	-0.000195258	0.000786801	-9.19765	3.19598	-0.00229665	0.00130574	0.00126529	0.000823618	-12.3812	3.6414	-0.00595966	0.00433896	0.00199453	0.00250633	-1.6212	2.72809	-0.00152823	0.00191206	0.00200961	0.00160597
83	-4.77533	2.8578	0.00109183	0.000913005	-5.41082e-05	0.000750887	-8.99268	3.28108	-0.00206216	0.00130011	0.00143607	0.000822421	-12.3449	3.65563	-0.00634798	0.00436711	0.00109894	0.00232225	-0.938588	2.54001	-0.00126506	0.00191541	0.00153016	0.00148986
84	-4.55106	2.78594	0.000969245	0.000814318	-0.000111631	0.000663921	-8.74734	3.36084	-0.00191798	0.00126532	0.00126456	0.000729296	-12.3154	3.66811	-0.00628729	0.00428793	-0.000191136	0.00259963	-0.305805	2.36996	-0.00101258	0.0018843	0.000980754	0.00125863
85	-4.38367	2.6988	0.000665562	0.000656075	2.14825e-05	0.000479379	-8.53663	3.42958	-0.00172571	0.00127529	0.00108021	0.000722459	-12.3194	3.66913	-0.00585415	0.00414253	-0.00176818	0.00362898	0.254885	2.21412	-0.000791073	0.0018659	0.000599697	0.000972628
86	-4.25609	2.59872	0.000521832	0.000606325	0.000159503	0.000416892	-8.3421	3.48632	-0.00154746	0.0012442	0.000909	0.000654712	-12.3582	3.64233	-0.00485357	0.00409514	-0.0023847	0.00345501	0.768643	2.07414	-0.000662065	0.00185311	0.000464485	0.000886413
87	-4.17302	2.50703	0.000412538	0.000585375	0.000259528	0.000372292	-8.15221	3.52642	-0.00132708	0.00120542	0.000815817	0.000592799	-12.4556	3.57541	-0.00399091	0.00423758	-0.000385683	0.00127238	1.19916	1.9474	-0.000859183	0.00218249	0.000395598	0.00077094
88	-4.11464	2.39824	0.000489105	0.000578312	0.000174758	0.000341371	-7.99866	3.57119	-0.00114636	0.00123633	0.000711791	0.000537902	-12.5931	3.46902	-0.00379433	0.00422517	0.000906433	0.000853122	1.59735	1.84183	-0.00114741	0.00256244	0.00025479	0.000693872
89	-4.13003	2.28374	0.000234548	0.000732359	0.00016686	0.000299852	-7.83289	3.61301	-0.00100002	0.00124158	0.000722276	0.000514972	-12.7474	3.35767	-0.00527791	0.00369185	0.000722096	0.00088674	1.93133	1.741	-0.00104371	0.0025514	0.000187816	0.000598915
90	-4.1454	2.17527	-0.000669997	0.00151608	0.000482587	0.000387895	-7.71288	3.63984	-0.00119897	0.00131839	0.000527944	0.000477561	-12.9015	3.24345	-0.00748445	0.00403295	0.00104524	0.00112264	2.22713	1.64306	-0.000919024	0.0024869	0.000135339	0.000541957
91	-4.16256	2.08429	-0.00106978	0.00155016	0.000544384	0.000396954	-7.67321	3.64752	-0.00160803	0.00148802	-0.000274244	0.000737021	-13.0516	3.12097	-0.00951036	0.00536113	0.00023853	0.000801146	2.45996	1.5593	-0.00172589	0.00279535	-0.000156253	0.000577372
92	-4.18197	2.00794	-0.00068986	0.000933877	0.000213672	0.000219829	-7.71663	3.62521	-0.00165652	0.00153946	-0.00160597	0.00179703	-13.1944	2.98496	-0.0101152	0.00601448	-0.00278661	0.00267844	2.65313	1.47168	-0.00289572	0.00313715	-0.00061898	0.000621151
93	-4.16165	1.9646	-0.00230383	0.00256736	-2.15426e-06	0.000419235	-7.85791	3.57526	-0.00136713	0.001467	-0.00158707	0.00171435	-13.3465	2.82064	-0.00973834	0.00585564	-0.00880007	0.00837419	2.79642	1.39418	-0.00439387	0.00339742	-0.0011397	0.000828979
94	-4.13774	1.94846	-0.00346761	0.00424148	-0.000637153	0.000788045	-8.06648	3.51313	-0.00159458	0.00161958	-0.00228331	0.00207464	-13.5259	2.61079	-0.00736662	0.004025	-0.0100702	0.00947576	2.91565	1.32197	-0.00546523	0.00383848	-0.00154993	0.00101813
95	-4.11215	1.95961	-0.00411943	0.00478533	-0.000388237	0.000657644	-8.29372	3.46192	-0.00269553	0.00292909	-0.00254104	0.00200694	-13.7403	2.35681	-0.00580484	0.00279539	-0.00729966	0.00623885	2.99339	1.2521	-0.00754449	0.00504834	-0.00234336	0.00165716
96	-4.092	1.99289	-0.00509085	0.00489615	-0.000572578	0.000909399	-8.45282	3.42231	-0.00225167	0.00246164	-0.00299199	0.00218819	-13.9726	2.07684	-0.00633674	0.00314473	-0.00431189	0.00337484	3.0368	1.19595	-0.0104182	0.00635744	-0.00338362	0.00273858
97	-4.10582	2.02847	-0.00723153	0.00526429	-0.00355028	0.00359069	-8.52294	3.38709	-0.0046812	0.00381945	-0.00367571	0.00245607	-14.0901	1.84797	-0.00787186	0.00413566	0.000601598	0.00121685	3.04511	1.14473	-0.013117	0.0073594	-0.00393282	0.00328022
98	-4.20786	2.06936	-0.00991011	0.00601101	-0.0088204	0.0075208	-8.53151	3.35529	-0.00353253	0.0038586	-0.00310927	0.00225292	-14.1855	1.64513	-0.00674729	0.00438044	8.19915e-05	0.00185403	3.0239	1.111	-0.0110258	0.00692121	-0.00425392	0.00372061
99	-4.51835	2.14532	-0.0166925	0.0100821	-0.017205	0.0125393	-8.60259	3.34158	0.0125984	0.00394301	-0.00655232	0.00293104	-14.1697	1.50255	0.006968	0.00833846	-0.00277532	0.00466958	2.98768	1.0883	0.00631514	0.00940199	-0.00636849	0.00430285
100	-4.87682	2.28189	-0.00666619	0.0300895	0.00679956	0.0185133	-8.7771	3.34235	0.0724576	0.00688476	-0.0049869	0.0140448	-14.2264	1.42855	0.0396956	0.0204828	0.00721775	0.019005	2.99619	1.06134	0.0516561	0.0199335	-0.0135726	0.00801648

## Sheet: b.Bionic kinematics
Subject ID	Slope decline (deg)	Slope incline (deg)		Subject ID	Stair descent (deg)	Subject ID	Stair ascent (deg)
CTL 1 (push-off)	-4.52857	-4.79039		CTL 1 (weight acceptance)	5.98185	CTL 1 (pull-up)	-9.76454
CTL 2 (push-off)	-8.42141	-17.4209		CTL 2 (weight acceptance)	11.5449	CTL 2 (pull-up)	-14.3624
CTL 3 (push-off)	-0.104592	-1.25495		CTL 3 (weight acceptance)	6.21643	CTL 3 (pull-up)	-8.3235
CTL 4 (push-off)	-2.48025	-13.0789		CTL 4 (weight acceptance)	5.75314	CTL 4 (pull-up)	-14.0341
CTL 5 (push-off)	0.000754708	0.00383014		CTL 5 (weight acceptance)	0.0078115	CTL 5 (pull-up)	-4.08951
CTL 6 (push-off)	-0.00503545	-0.00612346		CTL 6 (weight acceptance)	1.90124	CTL 6 (pull-up)	-2.77679
CTL 7 (push-off)	-7.71096	-8.63014		CTL 7 (weight acceptance)	6.34815	CTL 7 (pull-up)	-16.4047
CTL 1 (foot clearance)	-1.38289	-0.35288		CTL 1 (Foot placement)	-4.57522	CTL 1 (foot clearance)	-1.80459
CTL 2 (foot clearance)	9.51537	12.5494		CTL 2 (Foot placement)	-12.5276	CTL 2 (foot clearance)	14.3338
CTL 3 (foot clearance)	-2.25984	0.226613		CTL 3 (Foot placement)	-7.2976	CTL 3 (foot clearance)	6.33968
CTL 4 (foot clearance)	-5.22054	6.21907		CTL 4 (Foot placement)	-5.77959	CTL 4 (foot clearance)	6.71843
CTL 5 (foot clearance)	-0.482429	-3.7258		CTL 5 (Foot placement)	0.446777	CTL 5 (foot clearance)	1.06632
CTL 6 (foot clearance)	-8.46439	0.736777		CTL 6 (Foot placement)	-3.57788	CTL 6 (foot clearance)	-0.328994
CTL 7 (foot clearance)	-9.65697	-1.24599		CTL 7 (Foot placement)	-10.5757	CTL 7 (foot clearance)	2.0565
AMI 1 (push-off)	-9.06068	-18.3434		AMI 1 (weight acceptance)	22.6182	AMI 1 (pull-up)	-18.7643
AMI 2 (push-off)	-11.7089	-19.8002		AMI 2 (weight acceptance)	15.1399	AMI 2 (pull-up)	-20.7622
AMI 3 (push-off)	-11.4578	-14.3038		AMI 3 (weight acceptance)	7.78917	AMI 3 (pull-up)	-20.5958
AMI 4 (push-off)	-19.1925	-23.8754		AMI 4 (weight acceptance)	27.29	AMI 4 (pull-up)	-23.0052
AMI 5 (push-off)	-15.1464	-21.6798		AMI 5 (weight acceptance)	18.2087	AMI 5 (pull-up)	-20.7532
AMI 6 (push-off)	-14.4576	-22.1571		AMI 6 (weight acceptance)	19.7424	AMI 6 (pull-up)	-20.6931
AMI 7 (push-off)	-6.73213	-22.8933		AMI 7 (weight acceptance)	18.2085	AMI 7 (pull-up)	-21.3229
AMI 1 (foot clearance)	13.0552	10.4922		AMI 1 (Foot placement)	-23.0174	AMI 1 (foot clearance)	14.6429
AMI 2 (foot clearance)	6.71594	14.4081		AMI 2 (Foot placement)	-15.1221	AMI 2 (foot clearance)	15.9528
AMI 3 (foot clearance)	16.6367	17.9022		AMI 3 (Foot placement)	-4.74793	AMI 3 (foot clearance)	22.0944
AMI 4 (foot clearance)	17.1407	24.1609		AMI 4 (Foot placement)	-19.8348	AMI 4 (foot clearance)	21.7792
AMI 5 (foot clearance)	9.43002	15.1954		AMI 5 (Foot placement)	-13.2461	AMI 5 (foot clearance)	19.652
AMI 6 (foot clearance)	11.3152	19.8472		AMI 6 (Foot placement)	-10.4798	AMI 6 (foot clearance)	23.9065
AMI 7 (foot clearance)	2.72365	16.6141		AMI 7 (Foot placement)	-23.0914	AMI 7 (foot clearance)	16.8795

## Sheet: c.Bionic kinetics
Subject ID	Peak power slope decline (W/kg)	Peak power slope incline (W/kg)	Net work slope decline (J/kg)	Net work slope incline (J/kg)		Peak power stair descent (W/kg)	Peak power stair ascent (W/kg)	Net work stair descent (J/kg)	Net work stair ascent (J/kg)
CTL 1	0.211331	0.240523	-0.0165806	-0.0102891		-0.276885	0.575763	-0.0481796	0.134811
CTL 2	0.722889	1.22749	0.0411798	0.110686		-0.142554	0.398571	-0.0276184	0.0180653
CTL 3	0.12528	0.0607204	-0.141739	-0.126864		-0.288655	0.380083	-0.0685003	0.0483501
CTL 4	0.109539	1.36899	-0.0988348	0.0965878		-0.166289	1.10051	-0.0505345	0.256514
CTL 5	0.624463	0.150415	-0.0225226	-0.0487679		-0.0906264	0.109146	0.000286626	0.0332686
CTL 6	0.825147	0.940186	0.00449829	0.00982248		-0.912255	0.195822	-0.000731424	0.0483257
CTL 7	0.253404	0.283943	-0.118913	-0.162786		-0.754482	0.339874	-0.0815849	0.0943376
AMI 1	0.57695	1.45388	0.0816056	0.12032		-1.5792	1.04269	-0.291207	0.247317
AMI 2	1.11651	1.94162	0.0504037	0.226215		-0.870385	1.20136	-0.106833	0.264583
AMI 3	1.21117	1.68564	0.0380668	0.119322		-0.917175	1.1443	-0.0813366	0.225048
AMI 4	1.46037	1.64131	0.163084	0.221749		-0.874902	1.10021	-0.169686	0.300903
AMI 5	1.55921	2.03745	0.0809414	0.230858		-0.803626	1.75723	-0.10469	0.190447
AMI 6	1.24251	1.71328	0.105054	0.250758		-0.550312	1.44368	-0.103681	0.231903
AMI 7	0.830136	2.17484	0.0585564	0.323802		-1.42077	1.59064	-0.258727	0.330256

## Sheet: d.Gait speed
Subject ID	Slope decline (m/s)	Slope incline (m/s)		Stair descent (m/s)	Stair ascent (m/s)
CTL 1	0.7	0.66		0.31	0.26
CTL 2	1.02	0.95		0.5	0.46
CTL 3	0.81	0.72		0.28	0.28
CTL 4	0.95	0.85		0.41	0.38
CTL 5	0.67	0.76		0.36	0.31
CTL 6	0.83	0.81		0.35	0.33
CTL 7	0.73	0.66		0.22	0.24
AMI 1	1.39	1.34		0.61	0.53
AMI 2	0.94	0.97		0.5	0.43
AMI 3	1.41	1.26		0.46	0.41
AMI 4	0.85	0.94		0.44	0.37
AMI 5	0.97	0.99		0.46	0.44
AMI 6	1.02	1.02		0.44	0.48
AMI 7	1	0.96		0.58	0.47

## Sheet: e1.Slope LE kinematics
Cycle (%)	CTL Decline Ipsilateral Ankle mean (deg)	CTL Decline Ipsilateral Ankle SEM (deg)	CTL Decline Ipsilateral Knee mean (deg)	CTL Decline Ipsilateral Knee SEM (deg)	CTL Decline Ipsilateral Hip mean (deg)	CTL Decline Ipsilateral Hip SEM (deg)	CTL Decline Contralateral Ankle mean (deg)	CTL Decline Contralateral Ankle SEM (deg)	CTL Decline Contralateral Knee mean (deg)	CTL Decline Contralateral Knee SEM (deg)	CTL Decline Contralateral Hip mean (deg)	CTL Decline Contralateral Hip SEM (deg)	CTL Incline Ipsilateral Ankle mean (deg)	CTL Incline Ipsilateral Ankle SEM (deg)	CTL Incline Ipsilateral Knee mean (deg)	CTL Incline Ipsilateral Knee SEM (deg)	CTL Incline Ipsilateral Hip mean (deg)	CTL Incline Ipsilateral Hip SEM (deg)	CTL Incline Contralateral Ankle mean (deg)	CTL Incline Contralateral Ankle SEM (deg)	CTL Incline Contralateral Knee mean (deg)	CTL Incline Contralateral Knee SEM (deg)	CTL Incline Contralateral Hip mean (deg)	CTL Incline Contralateral Hip SEM (deg)	AMI Decline Ipsilateral Ankle mean (deg)	AMI Decline Ipsilateral Ankle SEM (deg)	AMI Decline Ipsilateral Knee mean (deg)	AMI Decline Ipsilateral Knee SEM (deg)	AMI Decline Ipsilateral Hip mean (deg)	AMI Decline Ipsilateral Hip SEM (deg)	AMI Decline Contralateral Ankle mean (deg)	AMI Decline Contralateral Ankle SEM (deg)	AMI Decline Contralateral Knee mean (deg)	AMI Decline Contralateral Knee SEM (deg)	AMI Decline Contralateral Hip mean (deg)	AMI Decline Contralateral Hip SEM (deg)	AMI Incline Ipsilateral Ankle mean (deg)	AMI Incline Ipsilateral Ankle SEM (deg)	AMI Incline Ipsilateral Knee mean (deg)	AMI Incline Ipsilateral Knee SEM (deg)	AMI Incline Ipsilateral Hip mean (deg)	AMI Incline Ipsilateral Hip SEM (deg)	AMI Incline Contralateral Ankle mean (deg)	AMI Incline Contralateral Ankle SEM (deg)	AMI Incline Contralateral Knee mean (deg)	AMI Incline Contralateral Knee SEM (deg)	AMI Incline Contralateral Hip mean (deg)	AMI Incline Contralateral Hip SEM (deg)
0	-3.88313	3.57965	5.16634	1.7321	13.4324	1.37419	0.45427	0.772789	4.48115	1.87372	21.7252	3.34596	-3.97663	3.14853	20.4394	3.25123	36.201	3.1353	3.35139	0.94453	18.4983	4.00709	40.5934	2.62334	1.66456	1.16965	4.89272	1.81541	17.0824	1.12447	0.411012	0.551491	3.25746	0.602678	19.5956	1.59762	3.74199	1.2393	16.0662	2.87397	40.5113	3.28486	2.07537	0.702738	15.5915	3.16073	43.1157	2.66911
1	-4.06485	3.61687	6.06362	1.72463	13.2421	1.42148	-0.412719	0.879579	4.69053	1.44394	21.7801	3.16161	-4.16757	3.201	21.3103	3.28239	36.2043	2.96786	2.73054	0.964183	18.9991	3.74714	41.1497	2.67062	1.52033	1.13897	5.28326	1.78442	17.1294	1.1735	-0.262728	0.384353	3.97189	0.736954	19.6691	1.60306	3.61288	1.25993	16.5551	2.88028	40.7894	3.25472	1.55188	0.703817	16.0576	3.11903	42.8648	2.58474
2	-4.23999	3.64193	6.90976	1.74682	12.9074	1.52812	-1.78197	1.14773	5.1337	1.35415	21.842	2.97675	-4.37731	3.22913	22.0008	3.43316	36.0434	2.69501	2.02709	1.0299	19.6766	3.5182	41.6473	2.68124	1.31318	1.07409	5.83821	1.71288	17.1485	1.20377	-1.42102	0.347339	4.51108	0.83275	19.69	1.66379	3.43513	1.26796	17.2802	2.86804	40.9154	3.21769	0.751989	0.758205	16.665	3.06179	42.4765	2.50501
3	-4.42029	3.65044	7.52238	1.84888	12.6141	1.68685	-3.14422	1.41499	5.57269	1.43433	21.7794	2.89346	-4.56645	3.22741	22.7505	3.55863	35.858	2.45914	1.54329	1.09864	20.2494	3.31004	41.7693	2.71779	1.07465	1.0092	6.42724	1.67909	17.2229	1.24239	-2.7905	0.713708	4.9275	0.938046	19.5691	1.76893	3.25146	1.2741	18.1774	2.85992	41.0407	3.17943	0.0463497	0.869946	17.326	3.04887	42.1165	2.48978
4	-4.58742	3.63474	8.15221	1.94621	12.3818	1.82831	-4.2845	1.62178	5.95158	1.55186	21.5785	2.93936	-4.72716	3.2057	23.6441	3.57994	35.6116	2.31194	1.36496	1.11699	20.5668	3.04789	41.5015	2.8	0.805293	0.944809	6.96316	1.67322	17.3477	1.30878	-4.13235	1.08106	5.39054	1.06532	19.2632	1.87367	3.06393	1.27809	19.1391	2.88062	41.1885	3.15101	-0.389074	0.983433	18.0282	3.09758	41.8027	2.59123
5	-4.75616	3.59936	8.88137	2.01026	12.2442	1.9161	-5.0499	1.67066	6.30114	1.6734	21.3649	3.0725	-4.84966	3.17519	24.3334	3.67427	35.2119	2.2268	1.40227	1.08181	20.8474	2.81642	41.0616	2.93932	0.530489	0.892589	7.46626	1.66912	17.4689	1.38295	-5.29227	1.34492	5.92313	1.22443	18.9018	1.92334	2.8669	1.28147	20.0994	2.92023	41.3207	3.13791	-0.541461	1.06549	18.7583	3.19756	41.5669	2.75612
6	-4.94632	3.54742	9.66531	2.06725	12.238	1.97509	-5.55088	1.61877	6.60662	1.88226	21.2311	3.23152	-4.96239	3.11542	24.8162	3.79682	34.6549	2.16884	1.44828	1.07332	21.2114	2.68894	40.4062	3.12925	0.246951	0.844594	8.00216	1.68935	17.6007	1.44651	-6.14499	1.5001	6.5852	1.41196	18.6628	1.88623	2.66104	1.28157	21.051	2.96647	41.3842	3.11876	-0.454289	1.1092	19.5249	3.31911	41.3497	2.84604
7	-5.16564	3.47386	10.4067	2.15838	12.2672	2.02271	-5.87102	1.52291	7.03398	2.18118	21.2141	3.37662	-5.075	3.05367	25.1429	3.87942	33.984	2.1712	1.46876	1.0903	21.5649	2.62746	39.5869	3.36172	-0.0233865	0.806801	8.61709	1.74939	17.7956	1.51487	-6.59035	1.55248	7.51697	1.58625	18.6508	1.80303	2.44888	1.28338	21.9546	3.02059	41.386	3.07951	-0.199799	1.11203	20.2898	3.42772	41.0668	2.7854
8	-5.3974	3.35416	11.0729	2.28583	12.2231	2.08805	-5.97602	1.3831	7.79918	2.44215	21.2836	3.49231	-5.20823	2.99577	25.2789	3.957	33.2557	2.24884	1.56572	1.08939	21.9611	2.6556	38.8239	3.61713	-0.298603	0.776962	9.30647	1.84936	18.034	1.62324	-6.63179	1.52199	8.68646	1.72762	18.8403	1.74479	2.24082	1.27954	22.7415	3.07633	41.3279	3.02705	0.131938	1.07606	21.0341	3.4785	40.758	2.63552
9	-5.68864	3.19075	11.6977	2.42695	12.1008	2.2165	-5.94251	1.25548	8.79905	2.60342	21.2905	3.58697	-5.33751	2.94458	25.2322	4.06496	32.5233	2.35179	1.74678	1.05326	22.1952	2.69309	38.0361	3.85665	-0.57532	0.751516	10.0001	1.96237	18.2406	1.75973	-6.36236	1.43456	9.94104	1.8439	19.1444	1.7174	2.02689	1.26521	23.3477	3.12427	41.1682	2.97739	0.483948	1.02158	21.7748	3.48012	40.4616	2.53727
10	-6.01558	2.99893	12.2789	2.5682	11.8843	2.39114	-5.83268	1.15778	9.79164	2.65675	21.2153	3.65379	-5.48158	2.9023	25.0461	4.17061	31.7997	2.46986	1.96905	1.00725	22.13	2.6955	37.1669	4.04126	-0.85316	0.723214	10.6529	2.06868	18.349	1.88324	-5.89206	1.31875	11.2256	1.95123	19.4656	1.71771	1.8186	1.25075	23.7363	3.15723	40.8727	2.93874	0.827768	0.961752	22.3497	3.48456	40.0665	2.5757
11	-6.399	2.78811	12.7908	2.70112	11.5996	2.58781	-5.67714	1.08707	10.6363	2.58215	21.077	3.69495	-5.64994	2.86684	24.6854	4.23176	31.0317	2.61635	2.1688	0.965868	21.8419	2.70305	36.2041	4.14657	-1.13437	0.70047	11.2811	2.17856	18.3403	1.97781	-5.33915	1.20998	12.4924	2.05636	19.692	1.79674	1.65103	1.22677	23.9272	3.1692	40.478	2.91483	1.17025	0.904482	22.5115	3.49491	39.4008	2.7192
12	-6.75617	2.61295	13.1769	2.83425	11.2463	2.76973	-5.49449	1.05292	11.2954	2.38284	20.8568	3.7255	-5.83993	2.83932	24.1658	4.22639	30.2039	2.76612	2.336	0.930637	21.4405	2.74211	35.1221	4.1767	-1.40806	0.681222	11.8938	2.30896	18.2495	2.03753	-4.79373	1.13245	13.6173	2.16033	19.7491	1.93898	1.5488	1.1819	23.9334	3.16599	40.0035	2.8899	1.50575	0.853038	22.1979	3.49417	38.4577	2.88853
13	-7.05414	2.48637	13.4436	2.96429	10.8275	2.90565	-5.28465	1.05208	11.7537	2.13502	20.4897	3.74675	-6.01368	2.82274	23.5573	4.16777	29.3078	2.85398	2.49854	0.889007	20.965	2.77779	33.9741	4.15677	-1.67283	0.675098	12.4509	2.44945	18.0784	2.06448	-4.28532	1.0802	14.5021	2.24904	19.5705	2.05328	1.51489	1.12472	23.7345	3.15188	39.3612	2.85548	1.82301	0.805728	21.5807	3.51736	37.3623	3.03121
14	-7.26485	2.40109	13.6495	3.08145	10.3929	3.00347	-5.05526	1.06844	12.0521	1.91105	19.9218	3.755	-6.12939	2.79177	22.9188	4.07865	28.3173	2.84123	2.66544	0.830975	20.4247	2.7752	32.7688	4.0982	-1.90073	0.684289	12.9302	2.58408	17.7884	2.06854	-3.81499	1.04472	15.1319	2.28051	19.1414	2.09719	1.54451	1.04363	23.3556	3.13143	38.5153	2.81481	2.11182	0.765063	20.8664	3.58452	36.208	3.12264
15	-7.43781	2.34366	13.7762	3.19356	9.95107	3.05934	-4.83514	1.09459	12.2753	1.72935	19.1849	3.76509	-6.15044	2.73512	22.2688	3.96657	27.2624	2.76715	2.80602	0.773713	19.8276	2.75263	31.5136	4.00878	-2.09819	0.708505	13.357	2.71289	17.3801	2.06316	-3.3946	1.02276	15.5124	2.21647	18.5668	2.07641	1.65132	0.943463	22.8316	3.1162	37.5644	2.75143	2.37435	0.73416	20.1598	3.66723	35.0451	3.11789
16	-7.54321	2.3113	13.8321	3.30587	9.4956	3.06657	-4.62954	1.12008	12.4695	1.59155	18.4036	3.78454	-6.11473	2.66364	21.5941	3.82973	26.2326	2.70101	2.91004	0.728164	19.1474	2.72912	30.2604	3.9162	-2.25526	0.741061	13.7733	2.84757	16.8867	2.06088	-3.03793	1.0088	15.6744	2.06043	17.9362	1.99571	1.80715	0.831808	22.1681	3.10392	36.5586	2.67732	2.60837	0.709759	19.4733	3.7399	33.8566	2.99852
17	-7.54047	2.27732	13.8269	3.41227	9.05739	3.05102	-4.42737	1.13422	12.6212	1.49605	17.6893	3.80967	-5.94731	2.55333	20.8796	3.6804	25.228	2.67338	2.98249	0.683357	18.3758	2.70592	29.0363	3.84597	-2.38992	0.775264	14.1792	2.98415	16.3977	2.08193	-2.73367	0.99758	15.7023	1.85937	17.2694	1.86914	2.036	0.723376	21.4008	3.09067	35.4721	2.60478	2.81763	0.691588	18.7735	3.78932	32.577	2.7989
18	-7.35806	2.19424	13.7836	3.50009	8.65206	3.03225	-4.22648	1.13681	12.7081	1.42504	17.0795	3.83691	-5.66418	2.42084	20.097	3.53462	24.1605	2.68708	3.03115	0.64219	17.5195	2.67105	27.8717	3.79849	-2.47516	0.815556	14.5533	3.107	15.9648	2.1187	-2.46608	0.984075	15.6996	1.67884	16.5277	1.71625	2.31258	0.645302	20.5832	3.07249	34.2779	2.50734	2.98017	0.675278	18.0282	3.80473	31.2348	2.553
19	-7.0121	2.05627	13.7271	3.56162	8.25374	3.01067	-4.03458	1.13122	12.7507	1.34465	16.5229	3.87032	-5.30601	2.30958	19.2488	3.38792	23.0108	2.7388	3.05355	0.606645	16.5845	2.61141	26.7119	3.75729	-2.53673	0.853209	14.8849	3.22176	15.5894	2.1558	-2.22786	0.965385	15.7519	1.57519	15.718	1.56244	2.62025	0.590224	19.7259	3.05041	32.9554	2.38592	3.0985	0.656835	17.2434	3.77707	29.8881	2.27956
20	-6.57812	1.90767	13.6514	3.59428	7.84675	2.98608	-3.86312	1.123	12.7577	1.22651	15.9487	3.9117	-4.91644	2.23709	18.3921	3.23528	21.832	2.82036	3.06006	0.582013	15.6175	2.54742	25.5857	3.72363	-2.53942	0.9	15.159	3.33694	15.2525	2.18721	-2.0246	0.943767	15.8263	1.56241	14.8797	1.43729	2.93607	0.56801	18.8274	3.01544	31.5721	2.22707	3.18378	0.633349	16.4156	3.71511	28.5501	2.0054
21	-6.07421	1.76877	13.5942	3.58248	7.42716	2.95873	-3.71541	1.11669	12.7047	1.07464	15.3388	3.94867	-4.51822	2.21401	17.5456	3.08942	20.6812	2.91312	3.05496	0.566607	14.6456	2.48911	24.5341	3.70751	-2.49718	0.941742	15.356	3.4453	14.9366	2.19761	-1.85548	0.923222	15.8596	1.59989	14.0453	1.36429	3.2787	0.575632	17.897	2.96531	30.1914	2.04144	3.23561	0.609095	15.56	3.63874	27.2189	1.7473
22	-5.62265	1.69085	13.5499	3.53393	7.02444	2.94053	-3.58106	1.11507	12.5903	0.919221	14.7267	3.95815	-4.12583	2.23913	16.7212	2.96528	19.5797	3.00106	3.05953	0.558153	13.6888	2.44137	23.5669	3.70378	-2.39622	0.977984	15.478	3.55802	14.6182	2.18402	-1.70674	0.905737	15.8358	1.63075	13.2223	1.35578	3.59032	0.601715	16.9801	2.91717	28.8268	1.86966	3.25425	0.58679	14.6842	3.5611	25.8852	1.5254
23	-5.20756	1.66573	13.5279	3.46262	6.66041	2.94308	-3.45871	1.11708	12.4664	0.788868	14.1282	3.92599	-3.78216	2.3	15.9308	2.86421	18.5124	3.08412	3.05583	0.552026	12.7412	2.40117	22.6504	3.69854	-2.23385	1.0131	15.5266	3.69669	14.2539	2.162	-1.57214	0.892341	15.7475	1.62695	12.4346	1.40212	3.89018	0.640028	16.1134	2.87664	27.4775	1.70923	3.25467	0.562854	13.7879	3.4846	24.551	1.35629
24	-4.8143	1.65627	13.5551	3.37062	6.31189	2.95452	-3.34673	1.11916	12.3992	0.702878	13.5587	3.86248	-3.44343	2.39215	15.1669	2.77725	17.4434	3.18243	3.05346	0.548197	11.7836	2.36053	21.7001	3.68334	-1.99933	1.04105	15.51	3.84624	13.7856	2.15931	-1.44409	0.884952	15.6144	1.60101	11.6951	1.47945	4.16727	0.673744	15.3001	2.83548	26.124	1.55616	3.2453	0.537621	12.8797	3.39927	23.2455	1.22299
25	-4.44086	1.67766	13.6167	3.26276	5.98403	2.975	-3.23598	1.11913	12.3839	0.659996	13.1021	3.79234	-3.18295	2.48427	14.424	2.70472	16.3737	3.3072	3.07452	0.544023	10.844	2.33069	20.695	3.65788	-1.72105	1.06421	15.4652	3.96791	13.2105	2.20066	-1.31556	0.881602	15.4717	1.57588	10.9887	1.56896	4.41414	0.708215	14.5371	2.78717	24.7707	1.4075	3.23199	0.515168	11.9702	3.29633	22.0105	1.08943
26	-4.09309	1.71894	13.7135	3.1513	5.70828	3.01751	-3.11382	1.11597	12.3772	0.646629	12.7697	3.72681	-2.90498	2.58499	13.695	2.6536	15.3394	3.44123	3.10288	0.536246	9.92584	2.28724	19.6898	3.62832	-1.41543	1.08554	15.4401	4.04056	12.5881	2.25754	-1.18204	0.879152	15.3528	1.57031	10.3004	1.66678	4.63237	0.732035	13.8273	2.73576	23.4017	1.26172	3.2127	0.496091	11.0656	3.18452	20.8414	0.955924
27	-3.81735	1.78005	13.8869	3.04655	5.47645	3.08338	-2.96458	1.11041	12.364	0.655335	12.3881	3.65074	-2.6563	2.68564	12.9644	2.62124	14.3639	3.57053	3.1288	0.525364	9.06403	2.2231	18.7325	3.59586	-1.09482	1.09672	15.4269	4.05997	11.9594	2.26767	-1.03803	0.879908	15.2814	1.60539	9.6369	1.76528	4.82258	0.747266	13.1566	2.68633	22.026	1.11726	3.19287	0.481139	10.1771	3.06541	19.7245	0.839653
28	-3.61485	1.84675	14.1068	2.96653	5.24206	3.15622	-2.77925	1.10216	12.3554	0.682159	11.9704	3.5748	-2.42795	2.77148	12.3548	2.64948	13.4158	3.67341	3.17062	0.511105	8.29693	2.15686	17.8489	3.55968	-0.768991	1.11237	15.3798	4.03562	11.3193	2.22375	-0.880427	0.887411	15.2712	1.6881	9.03793	1.85392	4.98239	0.753909	12.5038	2.63563	20.6729	0.98438	3.17182	0.472405	9.31513	2.92887	18.6844	0.74713
29	-3.47446	1.92477	14.3411	2.92569	4.97479	3.21326	-2.55697	1.0914	12.373	0.728006	11.5654	3.51593	-2.22342	2.84899	11.7771	2.6967	12.4946	3.77352	3.22009	0.492952	7.60205	2.10715	17.03	3.52423	-0.466434	1.11783	15.294	3.97801	10.6598	2.18521	-0.694825	0.900161	15.3281	1.80921	8.50179	1.92311	5.12486	0.75324	11.8837	2.57015	19.349	0.884302	3.15391	0.473018	8.48612	2.76339	17.7235	0.69399
30	-3.36382	2.00406	14.5673	2.93413	4.69554	3.25819	-2.31357	1.08851	12.4289	0.791362	11.16	3.47078	-2.02318	2.9142	11.2684	2.77327	11.6008	3.88178	3.28088	0.473006	6.939	2.07895	16.2645	3.49576	-0.172735	1.11799	15.1916	3.89942	9.97481	2.18715	-0.47161	0.915007	15.4562	1.94637	7.99889	1.97326	5.25976	0.748188	11.3174	2.49398	18.0905	0.829692	3.14331	0.487401	7.71185	2.56803	16.794	0.708832
31	-3.30302	2.07958	14.7817	2.99151	4.42681	3.29775	-2.04991	1.09576	12.5395	0.869095	10.7616	3.43094	-1.83949	2.96961	10.8016	2.86936	10.7068	3.95544	3.35893	0.454742	6.30366	2.05842	15.5215	3.47037	0.0921424	1.11604	15.0479	3.80188	9.2753	2.21875	-0.210441	0.93056	15.6433	2.07846	7.52884	2.01341	5.37787	0.739789	10.8022	2.42197	16.9194	0.810944	3.13632	0.516281	7.01838	2.35643	15.8601	0.792517
32	-3.25809	2.15213	15.0348	3.08784	4.15519	3.32865	-1.74281	1.10774	12.7243	0.950431	10.3489	3.38755	-1.65311	3.01397	10.3014	2.94463	9.89848	4.03355	3.46179	0.43688	5.74061	2.04869	14.7825	3.43896	0.352712	1.11226	14.8467	3.68899	8.58391	2.25157	0.088191	0.945088	15.8855	2.20623	7.11552	2.0466	5.49435	0.729973	10.3173	2.362	15.8083	0.817149	3.13555	0.557543	6.39022	2.12949	14.9174	0.916633
33	-3.2476	2.22739	15.3629	3.21241	3.87999	3.35917	-1.38721	1.12681	12.998	1.02773	9.92482	3.34517	-1.48424	3.04168	9.80148	3.00697	9.18038	4.1236	3.57986	0.418955	5.26365	2.04392	14.0367	3.40061	0.595615	1.11096	14.6195	3.57638	7.92097	2.27729	0.41941	0.957194	16.1894	2.33529	6.74843	2.07368	5.60189	0.720183	9.84205	2.32547	14.7193	0.837052	3.15604	0.608213	5.80375	1.88764	13.9457	1.06757
34	-3.21635	2.2966	15.7429	3.35066	3.62649	3.40592	-0.994064	1.16004	13.3531	1.09688	9.51411	3.31067	-1.33305	3.05154	9.29653	3.03536	8.5182	4.22111	3.70999	0.408152	4.84614	2.03071	13.2788	3.35598	0.816882	1.10848	14.3688	3.46329	7.30746	2.31076	0.780424	0.965429	16.5591	2.45809	6.39492	2.09515	5.69622	0.711428	9.37326	2.31158	13.6588	0.85438	3.19352	0.666787	5.27717	1.65016	12.949	1.25277
35	-3.18742	2.37412	16.1482	3.49274	3.38801	3.45174	-0.569429	1.20194	13.7585	1.1567	9.12191	3.28107	-1.1789	3.04836	8.83742	3.05941	7.86757	4.30135	3.8603	0.409062	4.49439	2.03453	12.5494	3.31624	1.01835	1.10904	14.1102	3.35978	6.7554	2.34728	1.16557	0.967515	16.9864	2.57424	6.03969	2.11159	5.75504	0.704483	8.91387	2.31802	12.6583	0.868722	3.24286	0.731375	4.83715	1.42835	11.958	1.46011
36	-3.15578	2.45121	16.5886	3.63947	3.13496	3.4663	-0.118221	1.24551	14.1973	1.2143	8.74804	3.25755	-1.02972	3.03096	8.40138	3.06936	7.20455	4.34449	4.0267	0.418633	4.19062	2.05545	11.8399	3.28406	1.20194	1.10996	13.8884	3.28406	6.26395	2.37367	1.57024	0.962252	17.4543	2.69278	5.69177	2.12533	5.78776	0.699353	8.45534	2.34757	11.7011	0.898864	3.30846	0.792175	4.47805	1.21659	11.0009	1.66507
37	-3.08488	2.52959	17.0283	3.78311	2.84337	3.44407	0.360201	1.29482	14.6653	1.27278	8.38514	3.24391	-0.879624	3.00659	7.97705	3.06213	6.52512	4.36391	4.20999	0.435139	3.92381	2.08864	11.1334	3.25587	1.3606	1.10892	13.7363	3.2379	5.83215	2.3932	1.99242	0.952493	17.95	2.81504	5.37239	2.14323	5.79004	0.701314	8.00321	2.39929	10.7734	0.953569	3.39057	0.842909	4.17426	1.02221	10.0768	1.86334
38	-2.96626	2.60553	17.4551	3.92201	2.5063	3.38744	0.861482	1.35855	15.1558	1.32584	8.01497	3.23778	-0.754973	2.97912	7.62117	3.08312	5.85954	4.39153	4.41213	0.459262	3.70709	2.14073	10.4008	3.22098	1.48205	1.1055	13.6639	3.20627	5.47499	2.41502	2.42339	0.942609	18.4698	2.93612	5.08356	2.17586	5.74981	0.706103	7.56069	2.46458	9.90181	1.02926	3.48939	0.889644	3.90592	0.876081	9.16783	2.05998
39	-2.80954	2.67864	17.8982	4.06286	2.11954	3.29905	1.38799	1.42806	15.68	1.37223	7.63289	3.22932	-0.626942	2.94505	7.31271	3.10735	5.25121	4.47782	4.63783	0.492872	3.54056	2.19758	9.61729	3.17689	1.57894	1.10575	13.6687	3.18684	5.16384	2.4313	2.86651	0.933469	19.0379	3.06202	4.79431	2.22118	5.66581	0.711634	7.13281	2.53473	9.11682	1.11579	3.6047	0.934149	3.675	0.798035	8.29106	2.2482
40	-2.60567	2.74723	18.4283	4.21454	1.73227	3.21175	1.94164	1.49216	16.2467	1.41256	7.23657	3.21372	-0.478362	2.90673	7.07053	3.14395	4.70159	4.64725	4.87902	0.535529	3.43157	2.26714	8.82426	3.1342	1.6526	1.11486	13.7367	3.18201	4.82868	2.43277	3.3234	0.924667	19.6484	3.19753	4.46509	2.27116	5.53573	0.721632	6.73511	2.59803	8.39122	1.19973	3.72985	0.970822	3.48209	0.772046	7.46542	2.41287
41	-2.38361	2.80704	19.0424	4.37599	1.39389	3.15871	2.50722	1.5554	16.848	1.44184	6.80796	3.1935	-0.328275	2.86692	6.93422	3.22558	4.16859	4.86543	5.12166	0.585035	3.35818	2.34226	8.04371	3.08837	1.70601	1.13265	13.8636	3.18902	4.46022	2.43192	3.79057	0.917425	20.2518	3.33395	4.09628	2.32378	5.36393	0.727003	6.37398	2.65579	7.66631	1.27483	3.86496	0.997243	3.31328	0.780074	6.6719	2.5503
42	-2.12961	2.85692	19.6488	4.54264	1.06114	3.11554	3.0844	1.61272	17.4695	1.46186	6.34138	3.17653	-0.184552	2.83126	6.90283	3.34468	3.61506	5.07173	5.35222	0.638561	3.30322	2.42117	7.26749	3.02945	1.72804	1.14945	14.0636	3.21301	4.08034	2.44579	4.25923	0.911472	20.8327	3.4657	3.69976	2.37239	5.15249	0.720744	6.03632	2.71861	6.94036	1.366	4.00442	1.0117	3.15108	0.821237	5.90238	2.6709
43	-1.86948	2.90087	20.2663	4.71786	0.67529	3.051	3.68059	1.66233	18.1075	1.47862	5.86915	3.16442	-0.030483	2.80054	6.92511	3.43992	3.01747	5.21175	5.54985	0.692566	3.28416	2.50612	6.46415	2.95964	1.7231	1.17154	14.3266	3.259	3.68988	2.46869	4.71591	0.906701	21.4055	3.59264	3.28287	2.41721	4.89809	0.705785	5.70736	2.7755	6.22949	1.48892	4.138	1.01568	3.00304	0.881609	5.17312	2.77661
44	-1.58144	2.93298	20.9652	4.89524	0.261594	2.98476	4.27749	1.71604	18.7609	1.50099	5.42764	3.15259	0.119223	2.77452	6.97672	3.48151	2.41814	5.2845	5.72013	0.753146	3.33572	2.59837	5.66228	2.89845	1.70189	1.19335	14.6477	3.32493	3.26817	2.50556	5.15823	0.906534	21.9607	3.71951	2.84853	2.46594	4.60897	0.683131	5.37873	2.81356	5.50444	1.63399	4.26266	1.01181	2.87481	0.954176	4.46872	2.85839
45	-1.28444	2.95606	21.7357	5.06116	-0.162724	2.91434	4.84529	1.77433	19.4309	1.53517	5.02872	3.13888	0.255983	2.74996	7.04749	3.45974	1.83929	5.29423	5.84647	0.820412	3.46075	2.69278	4.90617	2.85543	1.66426	1.21811	15.0369	3.40706	2.813	2.56304	5.58062	0.91394	22.4961	3.84401	2.38075	2.52033	4.27377	0.666404	5.05558	2.83313	4.74584	1.79596	4.36535	1.00014	2.7758	1.03435	3.76264	2.92143
46	-0.974605	2.96852	22.5709	5.20202	-0.631467	2.8041	5.386	1.81907	20.1246	1.58843	4.64225	3.12707	0.359415	2.7376	7.1182	3.36044	1.27028	5.24335	5.88824	0.88959	3.63487	2.7827	4.16328	2.81788	1.60832	1.24468	15.4694	3.50338	2.32229	2.6208	5.97193	0.925234	23.0173	3.96134	1.87842	2.58456	3.89109	0.646081	4.75797	2.8396	3.95666	1.96618	4.44285	0.984452	2.71214	1.12529	3.04126	2.97031
47	-0.677847	2.98432	23.5209	5.31523	-1.06944	2.68812	5.91282	1.84157	20.8648	1.66925	4.23533	3.11834	0.418704	2.72708	7.2112	3.16662	0.739442	5.15455	5.84735	0.967024	3.84545	2.86315	3.41559	2.77372	1.5119	1.27333	15.91	3.60687	1.81859	2.67066	6.31715	0.937126	23.5231	4.07897	1.35532	2.66207	3.43901	0.631492	4.48647	2.8344	3.13925	2.12715	4.49482	0.967736	2.67674	1.22902	2.30539	3.0033
48	-0.399983	2.99046	24.6409	5.40576	-1.42127	2.59439	6.41763	1.84925	21.6553	1.78023	3.8103	3.10914	0.447082	2.72334	7.40646	2.91033	0.293147	5.02624	5.72224	1.05801	4.11007	2.93373	2.66018	2.72643	1.37264	1.30103	16.3727	3.70852	1.3327	2.72223	6.61129	0.951248	24.0048	4.19437	0.817894	2.7456	2.90159	0.62582	4.25932	2.81639	2.30809	2.27773	4.51561	0.953086	2.67762	1.33725	1.57144	3.02759
49	-0.152264	3.00969	25.9722	5.47925	-1.6612	2.5312	6.87719	1.84193	22.4889	1.92037	3.39784	3.0982	0.43976	2.72308	7.76988	2.62614	-0.0529669	4.84336	5.52361	1.16999	4.46488	2.99596	1.91451	2.69548	1.16867	1.32635	16.9032	3.81339	0.873693	2.77549	6.85102	0.968585	24.4714	4.2998	0.287775	2.82528	2.24305	0.639163	4.0936	2.79068	1.4777	2.43489	4.50404	0.946186	2.74634	1.44036	0.874215	3.05357
50	0.0661942	3.03419	27.4949	5.55125	-1.76448	2.49912	7.27054	1.81711	23.3682	2.09431	3.03509	3.10193	0.403025	2.7286	8.35874	2.33191	-0.322327	4.59527	5.2224	1.30452	4.91043	3.03856	1.19471	2.69253	0.878851	1.3496	17.5162	3.93481	0.430977	2.81463	7.01341	0.986859	24.9572	4.3928	-0.209032	2.88896	1.39501	0.686167	3.9923	2.76145	0.655225	2.61383	4.44204	0.950136	2.92464	1.53248	0.232079	3.07119
51	0.236679	3.06482	29.2128	5.64317	-1.7768	2.46809	7.58245	1.77658	24.3029	2.30771	2.74022	3.14324	0.314237	2.74069	9.22752	2.06024	-0.533782	4.28561	4.77332	1.46161	5.44432	3.05552	0.523907	2.70781	0.492517	1.36715	18.2347	4.08395	0.0326246	2.84901	7.07429	1.00023	25.4821	4.4719	-0.655578	2.9288	0.350292	0.780921	3.97379	2.73036	-0.165288	2.79801	4.30119	0.970048	3.24101	1.6121	-0.355608	3.0738
52	0.364605	3.10734	31.2096	5.74478	-1.76565	2.39902	7.79891	1.72007	25.3013	2.56091	2.50276	3.22478	0.148055	2.76619	10.4354	1.89257	-0.682708	3.93007	4.16527	1.63567	6.09831	3.05642	-0.0721003	2.71428	-0.0511956	1.37236	19.1081	4.25972	-0.295218	2.8865	7.01698	1.00099	26.0789	4.5395	-1.04223	2.946	-0.94122	0.935701	4.04563	2.71121	-0.958796	2.96501	4.06847	1.01269	3.67847	1.68185	-0.872388	3.07109
53	0.43752	3.15714	33.5212	5.82858	-1.70138	2.30779	7.89709	1.6416	26.3655	2.84068	2.33567	3.34535	-0.110071	2.79984	11.9941	1.88702	-0.708964	3.56873	3.41507	1.81587	6.87217	3.01632	-0.556735	2.68622	-0.745969	1.36463	20.1322	4.45789	-0.554911	2.91483	6.82359	0.983597	26.7678	4.58935	-1.33544	2.93285	-2.46941	1.12922	4.22552	2.72158	-1.66276	3.11149	3.72424	1.08069	4.18907	1.74259	-1.30738	3.0616
54	0.447244	3.22112	36.0695	5.88247	-1.5398	2.22492	7.83869	1.53962	27.4897	3.13066	2.28084	3.52113	-0.474487	2.84862	13.9104	2.06578	-0.556926	3.23221	2.51713	2.00971	7.76054	2.92759	-0.895827	2.6174	-1.58753	1.3394	21.3007	4.67717	-0.738971	2.92946	6.48503	0.950817	27.5718	4.6088	-1.46115	2.88248	-4.18145	1.35851	4.56727	2.77456	-2.23022	3.23673	3.25128	1.17993	4.79262	1.79703	-1.67798	3.03865
55	0.417854	3.28501	38.8311	5.88718	-1.2494	2.16356	7.60022	1.42004	28.6838	3.41173	2.35078	3.75634	-0.904065	2.91841	16.2168	2.39828	-0.215627	2.95017	1.44723	2.22862	8.78081	2.81343	-1.02945	2.53402	-2.56624	1.28463	22.6488	4.90784	-0.841993	2.94571	5.99558	0.915127	28.5622	4.60437	-1.36173	2.79442	-5.99763	1.58841	5.10048	2.87851	-2.63715	3.33599	2.61099	1.31169	5.52299	1.84962	-1.996	3.00536
56	0.306229	3.35072	41.8204	5.82658	-0.776071	2.13295	7.17454	1.30873	29.9404	3.6681	2.52308	4.02432	-1.39721	3.00541	18.8443	2.81457	0.288542	2.68778	0.186962	2.47236	9.95841	2.68585	-0.926922	2.45501	-3.74913	1.20718	24.2166	5.1538	-0.877556	2.98094	5.33812	0.885209	29.814	4.57676	-1.03236	2.67744	-7.87729	1.80364	5.8413	3.03199	-2.85857	3.40666	1.76585	1.48047	6.34741	1.90477	-2.24247	2.96562
57	0.137988	3.41669	45.0582	5.67684	-0.122253	2.12919	6.56273	1.23397	31.2459	3.88881	2.79093	4.27603	-1.91091	3.1032	21.769	3.27393	0.976134	2.43094	-1.23341	2.7313	11.287	2.52489	-0.669676	2.39462	-5.05868	1.10292	26.0003	5.42018	-0.838969	3.0461	4.49199	0.863184	31.3503	4.52999	-0.489841	2.54086	-9.64693	1.93598	6.83768	3.22564	-2.9131	3.45582	0.706599	1.6853	7.26076	1.96747	-2.39482	2.92319
58	-0.0820088	3.4759	48.5232	5.44364	0.705153	2.15049	5.77672	1.21883	32.5942	4.06746	3.18563	4.46775	-2.40944	3.20671	25.0053	3.72188	1.81141	2.21466	-2.75997	2.98704	12.7506	2.31981	-0.297112	2.39104	-6.4329	1.02508	28.0174	5.69933	-0.667682	3.135	3.45922	0.856194	33.1385	4.48378	0.229956	2.37241	-11.216	1.95787	8.1228	3.46043	-2.8082	3.48979	-0.544035	1.90925	8.32412	2.04434	-2.47745	2.88325
59	-0.329248	3.52309	52.1237	5.18608	1.68124	2.19133	4.84205	1.29205	34.0065	4.19278	3.73217	4.57819	-2.88106	3.31633	28.4632	4.14139	2.72945	2.09496	-4.32864	3.20529	14.3741	2.10467	0.259125	2.4618	-7.79411	1.01148	30.2828	5.96596	-0.333631	3.22972	2.24843	0.88165	35.101	4.45751	1.09637	2.17071	-12.5642	1.86045	9.7151	3.73649	-2.4864	3.51567	-1.98323	2.14	9.60532	2.14039	-2.49854	2.85885
60	-0.601952	3.56023	55.8047	4.91212	2.75498	2.23865	3.78506	1.44018	35.5076	4.24265	4.42931	4.62451	-3.2761	3.41721	32.0085	4.54713	3.65296	2.05224	-5.85461	3.3382	16.1846	1.92034	1.08995	2.59527	-9.10347	1.09838	32.7585	6.18181	0.152115	3.31676	0.878591	0.957625	37.1575	4.46171	2.09369	1.96166	-13.7936	1.65242	11.6225	4.03477	-1.90183	3.54722	-3.59403	2.3641	11.1523	2.24959	-2.38663	2.8561
61	-0.895397	3.58126	59.4925	4.59664	3.8908	2.28127	2.65898	1.605	37.1022	4.20932	5.24818	4.64658	-3.63147	3.51941	35.5888	4.93143	4.62401	2.11587	-7.27815	3.3737	18.1928	1.78778	2.21135	2.75787	-10.2437	1.265	35.4624	6.32349	0.816583	3.39116	-0.56708	1.07196	39.2656	4.48748	3.21062	1.75958	-14.8736	1.38482	13.8764	4.32615	-1.0904	3.57469	-5.29981	2.53221	12.9586	2.36896	-2.05193	2.85222
62	-1.20292	3.59214	62.7605	4.40173	5.04096	2.31466	1.54723	1.72109	38.7491	4.10218	6.12495	4.66988	-3.92158	3.61562	39.1079	5.28619	5.70698	2.3017	-8.4656	3.28314	20.3861	1.70929	3.53305	2.89916	-11.073	1.443	38.464	6.41733	1.69707	3.43331	-1.93495	1.16808	41.4292	4.52894	4.44027	1.57281	-15.7934	1.1047	16.4801	4.57651	-0.109469	3.57425	-6.97155	2.58199	15.0365	2.49678	-1.43285	2.82253
63	-1.53323	3.59094	65.3495	4.36902	6.15787	2.34117	0.489553	1.75727	40.3919	3.93381	7.00538	4.69367	-4.13038	3.69887	42.4426	5.59752	6.8874	2.5727	-9.30277	3.02375	22.7462	1.72251	4.82597	3.02844	-11.6609	1.60589	41.7292	6.50686	2.78041	3.43298	-3.07352	1.19574	43.5959	4.58527	5.7399	1.42651	-16.5627	0.844709	19.3903	4.76488	0.989761	3.53374	-8.51385	2.48273	17.4544	2.622	-0.525112	2.75832
64	-1.85936	3.58368	67.2643	4.3855	7.25295	2.35138	-0.506228	1.71514	41.9913	3.71938	7.86472	4.71287	-4.28264	3.76781	45.4903	5.82988	8.19319	2.90454	-9.91018	2.67545	25.228	1.83761	5.99559	3.1852	-12.0584	1.75353	45.0111	6.55123	4.02533	3.40916	-3.89557	1.15339	45.7137	4.65332	7.07811	1.34962	-17.1796	0.646658	22.5643	4.88873	2.19137	3.45754	-9.89619	2.261	20.2319	2.74725	0.656171	2.66855
65	-2.17635	3.57707	68.6235	4.38338	8.31958	2.33426	-1.40269	1.60272	43.4967	3.4617	8.6949	4.72475	-4.40773	3.83228	48.2389	5.95314	9.65104	3.2576	-10.4511	2.39444	27.7429	1.99307	7.20725	3.35051	-12.2607	1.87274	47.9513	6.41495	5.36556	3.3855	-4.40623	1.06453	47.8139	4.73674	8.45932	1.33108	-17.6632	0.498815	25.9417	4.95593	3.51027	3.38521	-11.1036	1.96498	23.2756	2.89144	2.08435	2.57488
66	-2.49736	3.57217	69.5379	4.36197	9.35693	2.29629	-2.15009	1.43719	44.8587	3.16397	9.50681	4.73015	-4.53375	3.8851	50.759	5.92852	11.269	3.58663	-10.8627	2.18834	30.2285	2.13533	8.54638	3.50049	-12.3269	1.97404	50.4233	6.0465	6.79314	3.37342	-4.67819	0.950688	49.9054	4.83833	9.90488	1.34174	-18.011	0.403583	29.3956	4.98008	4.95887	3.33943	-12.0727	1.65947	26.5455	3.03774	3.67994	2.48021
67	-2.84483	3.57832	70.1052	4.3232	10.4473	2.25104	-2.78287	1.22878	46.0506	2.83508	10.3114	4.72544	-4.69812	3.93917	53.1067	5.75022	12.9989	3.87755	-11.0655	2.01824	32.6677	2.24926	9.93292	3.63825	-12.2836	2.05104	52.5825	5.54746	8.28602	3.36701	-4.75432	0.833042	51.8949	4.94773	11.4339	1.36399	-18.2487	0.337331	32.7908	4.94978	6.58771	3.32398	-12.696	1.45343	29.9954	3.16154	5.39892	2.39389
68	-3.211	3.5936	70.2876	4.32763	11.5657	2.20417	-3.34784	1.01757	47.0664	2.50538	11.0855	4.70355	-4.93319	3.99227	55.3381	5.40154	14.821	4.11584	-10.9636	1.88794	35.0688	2.3342	11.2964	3.76325	-12.1807	2.11869	54.5077	5.05974	9.7905	3.36149	-4.65078	0.752325	53.6646	5.04704	13.0115	1.394	-18.4066	0.303029	36.0782	4.85016	8.43121	3.3302	-12.8883	1.43711	33.4169	3.27689	7.2586	2.33719
69	-3.60134	3.62623	70.1205	4.36506	12.7076	2.14844	-3.84462	0.884253	47.9003	2.23048	11.7954	4.668	-5.23207	4.06258	57.4156	4.936	16.7109	4.28356	-10.7742	1.88255	37.495	2.36461	12.6376	3.87039	-12.0153	2.18271	56.1227	4.65901	11.3101	3.35702	-4.41514	0.769875	55.1244	5.10908	14.5806	1.432	-18.4905	0.29848	39.172	4.71023	10.3881	3.31886	-12.6842	1.53785	36.5847	3.37674	9.22444	2.29654
70	-4.06898	3.69593	69.8793	4.36787	13.879	2.09253	-4.2128	0.907665	48.5244	2.07821	12.4561	4.62768	-5.50912	4.1355	59.2688	4.40238	18.5998	4.38199	-10.444	1.92277	39.9088	2.33058	13.9887	3.95457	-11.8022	2.24852	57.3949	4.33532	12.897	3.3219	-4.10162	0.888068	56.2632	5.11499	16.1053	1.46684	-18.5082	0.331888	41.9809	4.57023	12.3855	3.26359	-12.1734	1.65562	39.4368	3.43787	11.217	2.2331
71	-4.53542	3.79606	69.4026	4.38398	14.9491	2.04592	-4.40627	1.04183	48.9452	2.08703	13.1078	4.58517	-5.78182	4.20324	60.8037	3.86274	20.5086	4.39913	-9.72971	1.95568	42.1645	2.2691	15.3946	4.01277	-11.5271	2.32478	58.2941	4.07123	14.6178	3.21493	-3.77116	1.05057	57.1009	5.05863	17.5634	1.4965	-18.4698	0.393191	44.5179	4.44891	14.4868	3.15857	-11.433	1.75619	42.0046	3.45894	13.1979	2.14248
72	-4.92429	3.89451	68.3937	4.42564	15.8754	2.01983	-4.47013	1.20585	49.1676	2.24077	13.7617	4.54051	-6.01365	4.26728	61.7478	3.50815	22.3805	4.34383	-8.9196	2.08005	44.1776	2.22352	16.8796	4.04327	-11.189	2.42105	58.8161	3.86465	16.4259	3.05875	-3.45555	1.20946	57.6622	4.95404	18.9705	1.52002	-18.3828	0.464097	46.8343	4.35317	16.7287	3.01643	-10.5345	1.81559	44.3015	3.48794	15.175	2.06705
73	-5.2279	3.98128	66.8797	4.4716	16.6739	2.02639	-4.43672	1.37889	49.1661	2.49915	14.4338	4.48836	-6.19543	4.29819	61.9008	3.45346	24.1596	4.23693	-8.13679	2.19017	46.0256	2.20881	18.399	4.06905	-10.8236	2.51356	58.9896	3.72426	18.1512	2.90164	-3.1555	1.35288	57.9547	4.82037	20.3559	1.53674	-18.2341	0.53919	48.9078	4.28867	19.094	2.88743	-9.55435	1.82288	46.3568	3.56534	17.1304	2.03945
74	-5.49554	4.06486	65.0514	4.51125	17.3655	2.0664	-4.3572	1.57144	48.9193	2.82555	15.1471	4.41859	-6.32489	4.28604	61.5823	3.48771	25.7956	4.10555	-7.28882	2.23999	47.6502	2.24411	19.9534	4.08787	-10.4055	2.61448	58.8215	3.65686	19.6868	2.74708	-2.87499	1.48441	57.9565	4.67793	21.7014	1.55234	-17.993	0.618348	50.6342	4.24491	21.5321	2.79502	-8.53833	1.77787	48.232	3.66865	19.0551	2.063
75	-5.71159	4.13507	63.0543	4.55347	18.0191	2.16649	-4.29075	1.78462	48.4315	3.19875	15.8976	4.33257	-6.4151	4.23435	61.0441	3.4944	27.2567	3.95277	-6.38332	2.2784	48.8998	2.31401	21.5253	4.09678	-9.91968	2.71187	58.3126	3.65683	21.0673	2.57575	-2.61642	1.60352	57.6606	4.5386	22.9604	1.55549	-17.6278	0.717374	51.9998	4.21539	24.0291	2.74746	-7.50925	1.69127	49.928	3.76322	20.9756	2.1033
76	-5.91197	4.20289	60.8665	4.60636	18.6291	2.33742	-4.22185	1.99391	47.7048	3.60483	16.6335	4.25213	-6.49318	4.15308	60.1047	3.56304	28.587	3.77132	-5.49037	2.27994	49.8089	2.42251	23.1513	4.05365	-9.39751	2.78041	57.4731	3.71084	22.342	2.39989	-2.38214	1.70363	57.0796	4.41965	24.084	1.53112	-17.1362	0.802432	53.013	4.19459	26.5106	2.77139	-6.48437	1.58088	51.3785	3.85478	22.9133	2.12958
77	-6.09027	4.26514	58.4787	4.67133	19.1396	2.55304	-4.10923	2.17583	46.7305	4.01953	17.3028	4.1955	-6.53531	4.07719	58.8541	3.6326	29.8541	3.57162	-4.59253	2.21369	50.404	2.57399	24.8367	3.93682	-8.81682	2.82402	56.3514	3.79485	23.5092	2.25008	-2.17552	1.78107	56.232	4.34719	25.0943	1.49156	-16.4629	0.909611	53.639	4.18311	28.8619	2.87529	-5.49198	1.46312	52.4975	3.93061	24.8504	2.11903
78	-6.26	4.32517	55.8943	4.75159	19.5047	2.78012	-3.96033	2.32274	45.4765	4.42837	17.8563	4.16452	-6.55931	3.97466	57.3266	3.70169	31.0284	3.36974	-3.72809	2.11081	50.6666	2.74881	26.529	3.77573	-8.18671	2.83105	54.9384	3.88585	24.5221	2.13602	-2.0039	1.83588	55.0885	4.35044	26.0389	1.44852	-15.6185	1.02639	53.8598	4.17302	31.0321	3.03081	-4.53958	1.34224	53.2674	3.96186	26.7673	2.06986
79	-6.37417	4.35802	53.1022	4.84988	19.748	3.01602	-3.78391	2.39818	43.9393	4.83697	18.2919	4.13822	-6.5669	3.88086	55.5162	3.80366	32.0564	3.17096	-2.95384	2.00299	50.5504	2.90397	28.197	3.59936	-7.50368	2.81792	53.2301	3.97573	25.3688	2.05809	-1.86644	1.86964	53.6801	4.43505	26.923	1.40895	-14.6181	1.14864	53.6746	4.15919	32.9866	3.20497	-3.64814	1.22206	53.6723	3.94112	28.623	2.0029
80	-6.42716	4.37139	50.0896	4.96299	19.9029	3.2507	-3.5645	2.36707	42.1753	5.25639	18.6484	4.09512	-6.54084	3.79875	53.43	3.96257	32.9328	2.98767	-2.23171	1.87783	50.0519	3.0337	29.7863	3.43031	-6.77415	2.77308	51.2351	4.05151	26.0823	2.01855	-1.75041	1.8795	52.0087	4.58661	27.6927	1.38835	-13.4576	1.26531	53.1081	4.14838	34.7569	3.38076	-2.84901	1.10994	53.6667	3.89081	30.3943	1.92656
81	-6.47192	4.37755	46.8985	5.07459	19.9803	3.46139	-3.32023	2.2599	40.2621	5.6916	18.9445	4.03272	-6.46518	3.71255	51.0615	4.1629	33.6413	2.82739	-1.53917	1.72785	49.1631	3.15207	31.2882	3.28022	-6.02232	2.71222	48.9538	4.09657	26.6689	2.02085	-1.64758	1.86185	49.996	4.75848	28.2961	1.39349	-12.2915	1.36846	52.176	4.13476	36.3873	3.54653	-2.15633	1.01069	53.1878	3.81049	32.0772	1.84221
82	-6.44206	4.36576	43.5719	5.16354	19.9709	3.62237	-3.12309	2.15949	38.2862	6.13515	19.1827	3.96191	-6.2661	3.61566	48.4704	4.38217	34.1675	2.70025	-0.928342	1.58289	47.8767	3.27636	32.7083	3.16765	-5.24583	2.63845	46.4109	4.10072	27.1022	2.06901	-1.5492	1.81735	47.5933	4.91245	28.7016	1.42667	-11.0226	1.4094	50.8809	4.11316	37.8365	3.69227	-1.56859	0.924823	52.2169	3.67599	33.6706	1.76013
83	-6.3875	4.35077	40.0971	5.21502	19.8743	3.73639	-3.05091	2.14773	36.3154	6.56095	19.3717	3.90111	-5.93398	3.50385	45.7258	4.62022	34.5204	2.63158	-0.43699	1.45597	46.1889	3.40823	33.991	3.08193	-4.48135	2.54961	43.6445	4.0634	27.3431	2.16034	-1.45432	1.75327	44.7996	5.02597	28.902	1.49016	-9.72556	1.4097	49.2377	4.08658	39.0619	3.81187	-1.08008	0.852961	50.8129	3.48738	35.1774	1.68222
84	-6.30088	4.32597	36.536	5.23312	19.6914	3.79889	-3.00467	2.14938	34.3556	6.94394	19.5534	3.85723	-5.52633	3.41577	42.859	4.85551	34.7433	2.64935	-0.0419344	1.35062	44.1138	3.52615	35.1188	2.99948	-3.7608	2.47173	40.7127	3.98855	27.3922	2.26485	-1.36778	1.68163	41.6539	5.07937	28.9062	1.5737	-8.36084	1.32478	47.2783	4.0507	40.0654	3.89687	-0.673692	0.793445	49.0589	3.27543	36.6137	1.61903
85	-6.15011	4.28224	32.9383	5.19571	19.4233	3.80829	-2.81663	2.01335	32.3723	7.27797	19.7557	3.83367	-5.08575	3.34896	39.9562	5.08243	34.859	2.73871	0.262059	1.25903	41.7009	3.60061	36.1145	2.91231	-3.03743	2.38227	37.6504	3.86631	27.2309	2.35001	-1.28965	1.61041	38.2569	5.07054	28.7253	1.6592	-6.93163	1.19891	45.0538	4.00397	40.8489	3.94692	-0.347925	0.748704	46.9807	3.07342	37.9603	1.59038
86	-5.93001	4.2093	29.3382	5.07925	19.092	3.77286	-2.62126	1.85688	30.3556	7.57905	19.995	3.82663	-4.64343	3.29207	37.0653	5.3006	34.8593	2.84091	0.422144	1.15481	39.0446	3.64783	36.963	2.8253	-2.35755	2.28638	34.4922	3.70304	26.8466	2.41121	-1.22496	1.54206	34.7086	5.01156	28.3859	1.74947	-5.53699	1.07612	42.6061	3.94549	41.4001	3.96483	-0.0916817	0.712799	44.6301	2.89673	39.1766	1.60592
87	-5.58864	4.09523	25.7568	4.88299	18.6781	3.68767	-2.44599	1.71738	28.3576	7.87059	20.2764	3.8231	-4.21704	3.24291	34.213	5.50153	34.782	2.91287	0.487909	1.09301	36.212	3.69804	37.5753	2.73546	-1.70765	2.18064	31.2589	3.50768	26.276	2.47023	-1.16884	1.47558	31.0652	4.8977	27.8749	1.8445	-4.23333	1.00213	39.9484	3.8701	41.7337	3.95336	0.104217	0.680777	42.0853	2.75197	40.2492	1.65676
88	-5.18478	3.96496	22.2483	4.6086	18.1624	3.56219	-2.19222	1.52068	26.4788	8.1781	20.605	3.81574	-3.85046	3.19417	31.3992	5.64646	34.6634	2.94931	0.508967	1.07551	33.2805	3.76167	37.9273	2.64716	-1.12976	2.07821	27.9471	3.26191	25.594	2.5346	-1.11906	1.41051	27.3187	4.70842	27.1783	1.93266	-3.04236	0.991417	37.0913	3.77821	41.8804	3.90644	0.242779	0.654903	39.3814	2.62912	41.1567	1.72848
89	-4.72373	3.82514	18.9176	4.25015	17.5511	3.41689	-1.89559	1.30323	24.645	8.42097	20.9443	3.80963	-3.48715	3.14247	28.6175	5.6978	34.5092	2.9491	0.524942	1.07442	30.3432	3.8309	38.0694	2.56665	-0.612289	1.97177	24.615	2.9646	24.8311	2.58454	-1.0685	1.34739	23.5382	4.45824	26.2999	1.99111	-1.94244	1.06423	34.0972	3.67944	41.8368	3.82984	0.341338	0.640662	36.518	2.50158	41.8761	1.82212
90	-4.25298	3.69907	15.8465	3.80925	16.8555	3.25638	-1.61912	1.11754	22.771	8.51991	21.2879	3.81864	-3.15875	3.09815	25.8839	5.6341	34.3122	2.89168	0.631036	1.08806	27.4187	3.87678	38.0346	2.5075	-0.15636	1.88076	21.3845	2.65339	23.985	2.59051	-1.00774	1.28497	19.8457	4.16277	25.3016	2.03366	-0.97064	1.16343	31.062	3.57302	41.6278	3.72519	0.410699	0.639061	33.5057	2.3583	42.3682	1.93427
91	-3.84392	3.60467	13.1123	3.33713	16.1078	3.08055	-1.41637	1.00382	20.8916	8.49824	21.6425	3.86135	-2.86358	3.06429	23.23	5.44491	34.071	2.78339	0.789168	1.0932	24.6128	3.89798	37.8379	2.48465	0.219558	1.79542	18.3254	2.36279	23.0594	2.52811	-0.942534	1.22088	16.3396	3.84976	24.2453	2.07121	-0.157365	1.26119	28.0526	3.4565	41.2737	3.61128	0.452215	0.645087	30.4052	2.20628	42.6143	2.04496
92	-3.54345	3.53593	10.7233	2.86219	15.3823	2.90352	-1.25512	0.941272	19.0297	8.37442	21.9712	3.93239	-2.59999	3.03638	20.7241	5.15786	33.7656	2.62952	0.974774	1.09349	22.1042	3.93617	37.544	2.49864	0.549005	1.70646	15.4597	2.11079	22.0622	2.39173	-0.86492	1.15487	13.0992	3.52415	23.189	2.09701	0.512886	1.33091	25.179	3.35341	40.7956	3.50445	0.479184	0.653543	27.2529	2.06286	42.5939	2.12804
93	-3.35771	3.48662	8.66106	2.38261	14.6977	2.71899	-1.05716	0.886646	17.2253	8.2019	22.2286	4.0169	-2.35465	3.01875	18.4723	4.83871	33.3751	2.42683	1.22777	1.11568	19.8872	3.96271	37.2053	2.53093	0.823375	1.61314	12.8644	1.92313	21.0497	2.19724	-0.769249	1.09036	10.2328	3.16248	22.1996	2.132	1.06349	1.3615	22.5318	3.27287	40.2452	3.41295	0.512094	0.667213	24.1288	1.94841	42.3435	2.16375
94	-3.26796	3.44847	7.06219	1.94258	14.0796	2.54461	-0.806326	0.83568	15.4994	8.00333	22.4034	4.11055	-2.13899	3.02144	16.524	4.52921	32.9089	2.2151	1.51585	1.16156	17.9231	3.92506	36.8498	2.564	1.0424	1.52628	10.6162	1.81628	20.0651	1.97084	-0.655144	1.03205	7.86939	2.77268	21.3056	2.1942	1.48203	1.37321	20.1176	3.18792	39.6496	3.34115	0.570115	0.685411	21.1508	1.90398	41.8945	2.16044
95	-3.2467	3.42829	5.92543	1.55668	13.5547	2.3981	-0.525248	0.798059	13.8663	7.74316	22.4858	4.19532	-1.9212	3.0264	14.9086	4.24862	32.4014	2.04112	1.73194	1.18216	16.3718	3.89904	36.5288	2.59024	1.21546	1.44262	8.7006	1.77799	19.1139	1.73648	-0.522277	0.986333	6.04383	2.38727	20.5199	2.27225	1.83427	1.37636	17.9769	3.0948	39.0514	3.29222	0.652907	0.699818	18.3933	1.96955	41.2988	2.14096
96	-3.29923	3.41884	5.05993	1.23466	13.1436	2.28046	-0.221578	0.769708	12.3556	7.37539	22.4793	4.25323	-1.7399	3.03773	13.7784	3.99758	31.8893	1.90986	1.88313	1.16911	15.2652	3.91164	36.243	2.60218	1.32625	1.36261	7.07508	1.78733	18.2214	1.53428	-0.369383	0.957757	4.66908	1.9943	19.8944	2.34163	2.10569	1.36387	16.1568	3.01694	38.5094	3.26194	0.742304	0.701863	15.9684	2.12611	40.6335	2.10657
97	-3.37785	3.42211	4.48127	1.02645	12.9194	2.19743	0.0796965	0.747064	10.9767	6.88077	22.3632	4.28709	-1.62667	3.05503	13.2787	3.7569	31.5269	1.82145	2.03515	1.14652	14.4599	3.92068	36.007	2.61761	1.40561	1.29174	5.75708	1.83567	17.4277	1.39347	-0.176555	0.943596	3.71219	1.59077	19.4933	2.37864	2.32012	1.35631	14.6591	2.96034	38.0467	3.23988	0.842566	0.688475	14.0153	2.3295	39.9731	2.06135
98	-3.48248	3.44642	4.29915	0.909351	12.8883	2.11745	0.360457	0.737505	9.73134	6.27016	22.1309	4.3133	-1.60439	3.0652	13.2849	3.52803	31.4228	1.76594	2.2197	1.12999	13.8874	3.99367	35.8469	2.64399	1.43208	1.22605	4.80467	1.91351	16.7711	1.31258	0.0849313	0.942855	3.18185	1.21438	19.2946	2.36864	2.46907	1.34031	13.4774	2.92225	37.706	3.2132	0.992746	0.666179	12.5831	2.55025	39.3724	2.01798
99	-3.62517	3.48162	4.15932	0.888137	13.0038	2.01621	0.671635	0.746887	8.65086	5.55473	21.8247	4.34424	-1.70487	3.08303	13.6247	3.32702	31.5607	1.77921	2.4592	1.12196	13.4195	4.07362	35.7093	2.67606	1.40256	1.16208	4.17583	1.97642	16.3016	1.29962	0.4454	0.971018	3.02749	0.935903	19.2373	2.32504	2.54369	1.32904	12.6392	2.90494	37.5251	3.17467	1.23796	0.648118	11.6342	2.76481	38.8807	1.9973
100	-3.86832	3.54258	3.88506	0.974934	13.1906	1.92445	1.01292	0.761079	7.7749	4.73121	21.5264	4.3525	-1.91242	3.08511	13.9374	3.23649	31.7373	1.85044	2.72318	1.11514	13.1405	4.04998	35.5453	2.72184	1.26314	1.0809	3.79781	1.99367	16.0198	1.34714	0.810017	1.02929	3.20788	0.89944	19.2635	2.26821	2.51245	1.32208	12.1607	2.89609	37.4205	3.13157	1.51538	0.642258	11.1505	2.93442	38.5155	2.00599

## Sheet: e2.Slope LE kinematics
Cycle (%)	CTL Descent Ipsilateral Ankle mean (deg)	CTL Descent Ipsilateral Ankle SEM (deg)	CTL Descent Ipsilateral Knee mean (deg)	CTL Descent Ipsilateral Knee SEM (deg)	CTL Descent Ipsilateral Hip mean (deg)	CTL Descent Ipsilateral Hip SEM (deg)	CTL Descent Contralateral Ankle mean (deg)	CTL Descent Contralateral Ankle SEM (deg)	CTL Descent Contralateral Knee mean (deg)	CTL Descent Contralateral Knee SEM (deg)	CTL Descent Contralateral Hip mean (deg)	CTL Descent Contralateral Hip SEM (deg)	CTL Ascent Ipsilateral Ankle mean (deg)	CTL Ascent Ipsilateral Ankle SEM (deg)	CTL Ascent Ipsilateral Knee mean (deg)	CTL Ascent Ipsilateral Knee SEM (deg)	CTL Ascent Ipsilateral Hip mean (deg)	CTL Ascent Ipsilateral Hip SEM (deg)	CTL Ascent Contralateral Ankle mean (deg)	CTL Ascent Contralateral Ankle SEM (deg)	CTL Ascent Contralateral Knee mean (deg)	CTL Ascent Contralateral Knee SEM (deg)	CTL Ascent Contralateral Hip mean (deg)	CTL Ascent Contralateral Hip SEM (deg)	AMI Descent Ipsilateral Ankle mean (deg)	AMI Descent Ipsilateral Ankle SEM (deg)	AMI Descent Ipsilateral Knee mean (deg)	AMI Descent Ipsilateral Knee SEM (deg)	AMI Descent Ipsilateral Hip mean (deg)	AMI Descent Ipsilateral Hip SEM (deg)	AMI Descent Contralateral Ankle mean (deg)	AMI Descent Contralateral Ankle SEM (deg)	AMI Descent Contralateral Knee mean (deg)	AMI Descent Contralateral Knee SEM (deg)	AMI Descent Contralateral Hip mean (deg)	AMI Descent Contralateral Hip SEM (deg)	AMI Ascent Ipsilateral Ankle mean (deg)	AMI Ascent Ipsilateral Ankle SEM (deg)	AMI Ascent Ipsilateral Knee mean (deg)	AMI Ascent Ipsilateral Knee SEM (deg)	AMI Ascent Ipsilateral Hip mean (deg)	AMI Ascent Ipsilateral Hip SEM (deg)	AMI Ascent Contralateral Ankle mean (deg)	AMI Ascent Contralateral Ankle SEM (deg)	AMI Ascent Contralateral Knee mean (deg)	AMI Ascent Contralateral Knee SEM (deg)	AMI Ascent Contralateral Hip mean (deg)	AMI Ascent Contralateral Hip SEM (deg)
0	-4.00064	2.41713	6.73707	1.88474	15.7389	2.68708	-19.156	1.06995	5.24594	2.53281	16.585	3.76408	-8.55544	3.63868	69.0277	6.29995	62.2375	3.39331	2.47209	2.16094	61.4546	6.41119	62.9581	5.58891	-17.0061	0.765229	1.1383	0.789374	13.843	2.33162	-20.2834	2.42848	1.68102	0.67049	13.6865	2.87588	1.95474	0.711799	56.4629	3.25821	57.5547	3.02175	4.30468	1.29211	55.3317	3.16925	58.0035	3.11809
1	-4.40973	2.48189	7.39678	1.96659	15.9234	2.75205	-17.365	1.48503	5.79768	2.35429	16.4337	3.7226	-8.69836	3.59177	69.3918	5.85816	62.1946	3.12808	3.90921	2.12621	60.7277	6.48563	63.2649	5.53139	-16.703	0.777846	1.44096	0.77062	13.8064	2.26278	-18.317	2.37203	2.50844	0.878298	13.3697	2.81028	1.93319	0.666354	56.7482	3.35378	57.5748	2.98492	5.37453	1.09251	54.3159	3.12415	57.431	2.86631
2	-4.91471	2.62361	8.35401	1.98538	16.1708	2.80398	-13.9685	1.95545	6.49587	2.15975	16.3781	3.63959	-8.8453	3.57742	68.9213	5.68007	61.7965	2.84378	5.1873	2.00529	59.6331	6.45103	63.3283	5.35084	-16.5249	0.761632	1.79191	0.749445	13.7413	2.22454	-14.9385	2.1818	3.7154	1.13123	12.9945	2.78691	1.92041	0.619378	56.6717	3.38142	57.3113	2.98022	6.38481	0.958845	53.0376	3.14645	56.4669	2.71549
3	-5.35852	2.78796	9.51802	1.96951	16.3544	2.83629	-10.5755	2.0793	7.45637	1.9837	16.4117	3.54642	-8.94195	3.58031	68.2553	5.46191	60.9734	2.59235	5.99342	1.80709	58.3977	6.32072	63.1854	5.03218	-16.2582	0.757273	2.14349	0.737312	13.7242	2.16927	-11.1024	1.92136	5.07083	1.41445	12.7064	2.87854	1.92804	0.576564	56.4402	3.3435	56.9833	3.05151	7.13607	0.900241	51.934	3.29743	55.4593	2.60878
4	-5.60789	2.88544	10.6266	1.9532	16.3698	2.84515	-7.97198	2.05317	8.55782	1.89412	16.5259	3.4391	-9.02652	3.60137	67.4382	5.17721	59.7511	2.39344	6.46969	1.62315	57.0108	6.162	62.841	4.78139	-15.8732	0.762187	2.53187	0.738115	13.6901	2.09266	-7.5389	1.86694	6.43621	1.60229	12.5461	3.00207	1.94832	0.535801	56.1157	3.23977	56.4901	3.18186	7.67478	0.831198	51.0161	3.35673	54.4827	2.49136
5	-5.70117	2.92016	11.4865	1.9681	16.3023	2.83462	-5.66294	1.93845	9.79058	2.04467	16.7385	3.30781	-9.05458	3.60746	66.3955	4.98002	58.3289	2.28791	6.97289	1.5026	55.5058	6.07109	62.0817	4.61444	-15.4042	0.792682	2.85998	0.760089	13.6043	2.04339	-4.60428	1.91307	7.90794	1.69434	12.5462	2.99935	1.99941	0.498071	55.6847	3.08096	55.8074	3.34685	8.06525	0.75329	50.2659	3.21723	53.4627	2.33984
6	-5.70884	2.91731	12.1832	2.01834	16.2202	2.80337	-3.90672	1.75903	11.3301	2.53664	17.5646	3.09823	-9.02043	3.58693	65.2523	4.71605	56.8434	2.26624	7.34333	1.43334	53.9404	6.0805	61.5293	4.93007	-14.8402	0.85112	3.12863	0.786535	13.446	2.02764	-2.23775	1.83095	9.54486	1.84787	12.5827	2.91075	2.07604	0.465988	55.0896	2.87939	54.9953	3.52222	8.3675	0.694683	49.5572	3.00705	52.435	2.16454
7	-5.66021	2.8961	12.7974	2.12224	16.1121	2.74932	-2.68501	1.57082	12.3402	2.71535	18.609	3.05584	-8.89467	3.52582	63.9629	4.36467	55.3886	2.26849	7.62084	1.3983	52.3445	6.14238	60.3633	4.97554	-14.2152	0.921826	3.42169	0.817778	13.2918	2.02809	-0.33033	1.68807	11.1833	2.04886	12.4455	2.84694	2.18996	0.43857	54.2577	2.67259	54.0786	3.68069	8.60136	0.647418	48.6622	2.90786	51.3658	2.02127
8	-5.5565	2.84161	13.2694	2.28806	15.9284	2.66812	-1.84416	1.38667	12.6865	2.55626	19.2636	3.12494	-8.69576	3.43059	62.3391	4.16451	53.942	2.29294	8.01216	1.42078	50.8525	6.26186	59.1209	4.99692	-13.5172	0.98967	3.74956	0.850661	13.136	2.05052	1.16016	1.50554	12.6048	2.13469	12.0431	2.80323	2.32785	0.415022	53.1632	2.50378	53.0586	3.82064	8.78157	0.599514	47.4663	2.93252	50.2726	1.96374
9	-5.41791	2.74669	13.5532	2.48047	15.6123	2.59211	-1.28102	1.24055	12.7297	2.34943	19.4877	3.177	-8.5862	3.34101	60.5424	4.12345	52.4278	2.36145	8.294	1.46996	49.4302	6.41322	57.7442	4.92078	-12.6934	1.07155	4.049	0.87739	13.0259	2.10145	2.27117	1.32818	13.7589	2.06002	11.6978	2.7043	2.48457	0.390068	51.9162	2.40872	51.8967	3.9699	8.86541	0.551469	46.0133	2.97765	49.106	1.9578
10	-5.2745	2.64294	13.6818	2.66548	15.228	2.52831	-0.915432	1.13443	12.6697	2.12186	19.231	3.21292	-8.56094	3.25239	58.656	4.17241	50.831	2.47774	8.51143	1.52889	48.007	6.55826	56.5268	5.05409	-11.8011	1.13937	4.29566	0.900485	12.8353	2.14408	3.10445	1.20502	14.8531	1.91507	11.7221	2.58769	2.66187	0.364813	50.6253	2.4276	50.7003	4.13637	8.87128	0.512362	44.3961	2.99075	47.9277	1.96233
11	-5.00561	2.44794	13.6261	2.81016	14.8107	2.44575	-0.708562	1.06295	12.702	1.99541	18.717	3.23899	-8.57167	3.15596	56.5909	4.29298	49.1146	2.62229	8.56598	1.56859	46.6311	6.72969	55.4138	5.36176	-10.8361	1.21247	4.51152	0.921243	12.5797	2.17535	3.71186	1.13132	15.8202	1.78175	12.0468	2.51704	2.82755	0.340433	49.2805	2.55025	49.5012	4.33332	8.79968	0.486424	42.7672	2.95919	46.7049	1.99023
12	-4.74712	2.2799	13.2076	2.82297	14.3699	2.35008	-0.63727	1.04133	12.6218	1.97152	18.0578	3.22556	-8.53872	3.06954	54.3714	4.46568	47.229	2.77252	8.48736	1.5992	45.2016	6.88804	54.2203	5.60144	-9.81963	1.28005	4.67264	0.946668	12.4691	2.23235	4.10296	1.07873	16.3914	1.65542	12.3882	2.46563	3.00627	0.317737	47.8149	2.76794	48.298	4.56315	8.63769	0.461238	41.1076	2.91427	45.4191	2.0534
13	-4.59189	2.18819	12.6453	2.81647	13.9814	2.24801	-0.656662	1.06947	12.2992	1.96562	17.2874	3.18843	-8.43914	2.9896	52.085	4.67965	45.2791	2.90845	8.33687	1.64445	43.4734	6.93474	52.7301	5.58437	-8.81492	1.38081	4.8473	0.985974	12.4565	2.31003	4.33425	1.02541	16.6861	1.5444	12.5041	2.40169	3.16228	0.303444	46.2667	3.05236	47.039	4.80759	8.41687	0.442858	39.3578	2.90854	44.1052	2.12973
14	-4.51139	2.15174	12.2915	2.87696	13.6683	2.13403	-0.673827	1.11017	11.9836	1.99673	16.5183	3.15782	-8.3104	2.90552	49.7697	4.94475	43.347	3.05145	8.11592	1.70224	41.784	7.01613	51.3446	5.67926	-7.77849	1.49696	5.09025	1.04463	12.4255	2.38706	4.44529	0.978295	16.8643	1.50962	12.3502	2.3288	3.3261	0.304674	44.6595	3.37562	45.6771	5.04288	8.13838	0.444325	37.5819	2.93461	42.7653	2.19652
15	-4.49551	2.17298	11.8215	2.93101	13.382	2.04614	-0.698036	1.16938	11.7064	2.0942	15.8272	3.14003	-8.18561	2.83149	47.4012	5.24787	41.4942	3.1462	7.82726	1.76432	40.07	7.10169	49.9613	5.8694	-6.83058	1.60456	5.33116	1.13317	12.3746	2.46104	4.48176	0.938018	16.8075	1.59194	12.0454	2.27803	3.46543	0.320299	42.9474	3.72089	44.1534	5.27539	7.77517	0.465937	35.6751	2.98579	41.397	2.2466
16	-4.52738	2.24037	11.2507	2.97816	13.1202	1.98218	-0.733765	1.246	11.4568	2.22328	15.1426	3.13847	-7.97465	2.76074	44.9826	5.53216	39.7379	3.1579	7.46359	1.82181	38.2269	7.13803	48.4092	6.03797	-5.99462	1.69824	5.56516	1.23993	12.3783	2.53186	4.47578	0.91464	16.4712	1.75242	11.7491	2.30201	3.60461	0.365712	41.2402	4.02291	42.4875	5.51507	7.34591	0.502955	33.6987	3.04343	39.9836	2.29451
17	-4.60574	2.34423	10.6631	3.02419	12.8507	1.91329	-0.755	1.32396	11.2558	2.37645	14.5752	3.14519	-7.72402	2.70879	42.5518	5.76234	37.9768	3.16702	7.04111	1.88092	36.2626	7.10482	46.6626	6.16115	-5.22915	1.77744	5.74746	1.37909	12.324	2.54288	4.44492	0.917089	16.0654	1.91174	11.5248	2.38801	3.70598	0.425654	39.5289	4.2912	40.9172	5.71649	6.89486	0.55241	31.732	3.11025	38.5228	2.33813
18	-4.63103	2.46488	9.95481	3.11848	12.5421	1.83867	-0.749268	1.39793	11.1532	2.56458	14.2899	3.1447	-7.48892	2.67893	40.0744	5.96081	36.1327	3.23219	6.56137	1.94152	34.265	7.01321	44.8107	6.23013	-4.56754	1.83265	5.93815	1.49358	12.2728	2.48409	4.39928	0.940938	15.7489	2.01367	11.2624	2.49684	3.77704	0.492829	37.8299	4.53184	39.5386	5.84391	6.40783	0.6028	29.8469	3.15243	36.8568	2.31891
19	-4.61298	2.59992	9.46746	3.19696	12.2569	1.75549	-0.697362	1.46755	11.1898	2.74343	14.1173	3.15018	-7.28416	2.6726	37.5615	6.14832	34.2611	3.30885	6.01438	2.00429	32.3071	6.89627	42.8168	6.19065	-3.97645	1.89531	6.17546	1.57242	12.3589	2.40095	4.33811	0.976067	15.5559	2.07467	10.8939	2.60163	3.79927	0.555285	36.1944	4.71381	38.0883	5.94681	5.87605	0.657334	27.8466	3.24255	35.0299	2.24815
20	-4.57385	2.74155	9.26712	3.19821	12.0358	1.65543	-0.599947	1.54213	11.3523	2.89501	13.9526	3.16101	-7.13841	2.68537	35.1287	6.33546	32.4756	3.34668	5.43201	2.07645	30.3598	6.74687	40.8851	6.1726	-3.43302	1.92614	6.52683	1.59598	12.4916	2.32091	4.27476	1.01518	15.4477	2.13425	10.4747	2.7516	3.79991	0.606159	34.5985	4.84854	36.5805	6.04024	5.30623	0.719638	25.9488	3.26869	33.1507	2.17264
21	-4.52966	2.88771	9.10572	3.1951	11.8405	1.57357	-0.431574	1.61663	11.6551	3.03749	13.8529	3.16758	-7.02262	2.71533	32.9757	6.48727	30.7946	3.36291	4.81136	2.14496	28.4048	6.54746	39.1354	6.17143	-2.93293	1.94041	6.92891	1.5769	12.5498	2.25499	4.23055	1.06277	15.378	2.21598	10.1583	2.96279	3.79475	0.628817	33.0375	4.92726	35.1817	6.09156	4.70013	0.779507	24.1792	3.24169	31.247	2.13762
22	-4.4912	3.03012	9.044	3.18115	11.6531	1.53898	-0.191569	1.68359	12.134	3.19057	13.8249	3.16857	-6.84832	2.77641	31.0391	6.60626	29.1899	3.40652	4.1408	2.19749	26.4741	6.31801	37.5456	6.13361	-2.45325	1.94486	7.25796	1.5522	12.542	2.20856	4.24504	1.11344	15.3869	2.30609	10.0166	3.17196	3.79536	0.630533	31.4557	4.96801	33.8077	6.11775	4.08114	0.834917	22.3196	3.26281	29.3696	2.16172
23	-4.45983	3.16279	9.18946	3.11783	11.4972	1.55235	0.108418	1.74673	12.7894	3.34014	13.8119	3.16205	-6.59685	2.87746	29.2452	6.68933	27.7607	3.44534	3.46188	2.2314	24.5672	6.05898	36.0655	6.07909	-2.03141	1.95756	7.4884	1.53373	12.5067	2.17531	4.32196	1.15925	15.5417	2.37264	9.93878	3.32453	3.78999	0.625538	29.8339	4.98558	32.5813	6.04871	3.4602	0.882368	20.3456	3.3354	27.588	2.21786
24	-4.43651	3.27348	9.46171	3.02921	11.414	1.59644	0.47271	1.80966	13.6031	3.47636	13.8893	3.14803	-6.38225	2.98098	27.5981	6.71819	26.4402	3.49673	2.8129	2.25305	22.6698	5.75765	34.6925	6.03608	-1.66182	1.98425	7.67763	1.52507	12.4498	2.14694	4.45237	1.19791	15.8716	2.41668	9.86821	3.40759	3.79014	0.604366	28.2038	4.99256	31.5101	5.88378	2.84099	0.92094	18.598	3.35134	25.9497	2.29633
25	-4.40688	3.37266	9.85813	2.92964	11.4149	1.65892	0.885908	1.87693	14.5649	3.59315	14.031	3.14082	-6.22245	3.0582	26.0294	6.69576	25.0754	3.55245	2.16743	2.25769	20.7476	5.40077	33.4067	5.9621	-1.34507	2.03099	7.85789	1.50456	12.3895	2.12805	4.641	1.23153	16.3466	2.45365	9.85456	3.42874	3.77645	0.586323	26.6628	4.97591	30.4307	5.71639	2.24819	0.945545	17.11	3.2915	24.4818	2.37853
26	-4.32212	3.46623	10.4244	2.81024	11.5336	1.73751	1.38296	1.93688	15.6444	3.69721	14.2399	3.14475	-6.1159	3.11	24.489	6.63363	23.684	3.6031	1.5251	2.23711	18.8974	5.04593	32.1724	5.8606	-1.08803	2.08388	8.03706	1.45936	12.3637	2.1337	4.90212	1.2538	17.0035	2.46726	9.92555	3.40033	3.74515	0.579275	25.1856	4.93853	29.29	5.57697	1.70725	0.955579	15.6754	3.20815	23.1897	2.44236
27	-4.18733	3.55052	11.0973	2.69677	11.7821	1.83867	1.95107	2.002	16.8651	3.80046	14.4815	3.16508	-6.0725	3.13512	22.9585	6.54452	22.3206	3.65018	0.928434	2.20378	17.1655	4.69672	30.9877	5.69971	-0.871985	2.14744	8.24324	1.40354	12.3372	2.15663	5.22102	1.25851	17.8216	2.44671	10.071	3.31536	3.69108	0.587312	23.7637	4.90339	28.0744	5.48005	1.214	0.960295	14.3643	3.08176	22.1119	2.45816
28	-4.04465	3.6241	11.8909	2.60925	12.1328	1.954	2.56503	2.06996	18.267	3.86862	14.6413	3.19325	-6.0549	3.14944	21.4488	6.42951	21.0447	3.68235	0.385206	2.17137	15.5492	4.34468	29.9156	5.48942	-0.712529	2.21248	8.47996	1.3453	12.3149	2.19181	5.5785	1.24941	18.6873	2.42313	10.2475	3.18133	3.59332	0.617933	22.4624	4.85158	26.9696	5.34764	0.775824	0.959985	13.0241	2.96615	21.2673	2.40754
29	-3.90815	3.67762	12.857	2.55505	12.5776	2.07212	3.23353	2.12646	19.6828	3.88744	14.7779	3.23166	-6.03584	3.16124	19.9897	6.27912	19.8599	3.68656	-0.12171	2.13387	14.0268	3.98115	29.0174	5.28293	-0.606294	2.28134	8.71903	1.30256	12.3346	2.24372	5.99406	1.22499	19.5871	2.41295	10.4445	3.012	3.4442	0.652437	21.2704	4.78672	25.9619	5.20038	0.415105	0.951875	11.7603	2.82358	20.558	2.33328
30	-3.77631	3.71544	14.0173	2.53571	13.1065	2.18783	3.93682	2.17005	21.1327	3.87262	14.8586	3.26539	-6.01578	3.17462	18.5892	6.10406	18.8561	3.64799	-0.584177	2.09515	12.6556	3.62843	28.1927	5.07567	-0.545853	2.34337	8.98882	1.28567	12.3857	2.31461	6.47351	1.18573	20.5718	2.41549	10.6826	2.8359	3.24479	0.689601	20.1985	4.7045	25.0899	5.01778	0.141248	0.943184	10.6487	2.63538	19.9114	2.27392
31	-3.62176	3.74688	15.3984	2.55525	13.7073	2.28977	4.66631	2.21106	22.668	3.84708	14.9764	3.31039	-6.02256	3.18078	17.3216	5.91663	18.0424	3.59542	-0.996363	2.05968	11.4345	3.27813	27.4134	4.88975	-0.510942	2.40302	9.40141	1.27721	12.4765	2.41263	6.99453	1.13473	21.6046	2.42763	10.9709	2.65975	2.99041	0.724833	19.2187	4.60941	24.3594	4.81765	-0.0542775	0.945306	9.72676	2.42655	19.1977	2.25157
32	-3.47078	3.76932	16.9934	2.64303	14.3715	2.36562	5.40917	2.23363	24.3216	3.82902	14.9971	3.34882	-6.05869	3.16974	16.1608	5.74272	17.2713	3.57084	-1.33751	2.02939	10.3915	2.95415	26.6027	4.73484	-0.490184	2.46742	9.96507	1.28965	12.6187	2.53568	7.53816	1.07798	22.6948	2.46564	11.2919	2.47736	2.68996	0.756193	18.3007	4.51083	23.5248	4.74206	-0.173156	0.965245	8.95659	2.24003	18.5035	2.23832
33	-3.34564	3.77862	18.8399	2.80551	15.1032	2.43801	6.16605	2.24154	26.0568	3.81796	15.081	3.40213	-6.09875	3.14515	15.0778	5.58205	16.5179	3.59192	-1.63555	1.99647	9.47622	2.65849	25.8097	4.63924	-0.48629	2.54587	10.5926	1.34584	12.7644	2.66662	8.09532	1.02236	23.919	2.56292	11.6577	2.30492	2.35417	0.790097	17.4754	4.40391	22.7611	4.67031	-0.219474	1.00089	8.32189	2.08875	17.8986	2.22677
34	-3.24618	3.77327	20.927	3.04856	15.8689	2.52102	6.94167	2.24066	27.862	3.81877	15.3381	3.50498	-6.14373	3.10576	14.0804	5.42739	15.7664	3.63633	-1.87594	1.96811	8.69426	2.38782	25.1086	4.59784	-0.514506	2.62104	11.3224	1.44802	12.8789	2.78162	8.66502	0.976292	25.2662	2.69941	12.0727	2.1759	1.95816	0.833987	16.7074	4.29762	22.0176	4.58467	-0.20319	1.04868	7.8379	1.96465	17.4063	2.22025
35	-3.15252	3.759	23.1839	3.37857	16.6388	2.61077	7.725	2.22002	29.7978	3.84742	15.5383	3.63925	-6.19817	3.05999	13.1981	5.26694	15.0076	3.66986	-2.03202	1.94972	8.1055	2.17798	24.4445	4.58342	-0.556716	2.70337	12.1002	1.57616	12.9946	2.86187	9.23314	0.943504	26.6892	2.79798	12.5579	2.10733	1.50508	0.8872	15.9535	4.20059	21.2643	4.49126	-0.129011	1.10561	7.48512	1.86694	17.0566	2.21721
36	-3.09647	3.74116	25.5811	3.76337	17.3486	2.71124	8.53797	2.17578	31.8291	3.89319	15.7289	3.77754	-6.25569	3.01968	12.4327	5.09855	14.3078	3.68809	-2.11589	1.93724	7.66522	2.05146	23.744	4.55602	-0.599705	2.79039	12.9704	1.729	13.1703	2.92355	9.779	0.920316	28.2028	2.83959	13.1152	2.09461	0.973957	0.955673	15.2277	4.11822	20.514	4.39341	-0.00321726	1.16755	7.22107	1.80001	16.7685	2.2374
37	-3.04971	3.71949	28.1195	4.17739	18.0133	2.82618	9.35526	2.1186	33.8527	3.92503	15.9843	3.87531	-6.33861	2.97635	11.7502	4.91649	13.7094	3.67862	-2.14389	1.92221	7.36902	1.9995	23.0804	4.54919	-0.654106	2.88848	13.9564	1.91779	13.4067	2.98482	10.2981	0.903768	29.7168	2.85156	13.7155	2.11037	0.385782	1.0154	14.5622	4.03691	19.7547	4.31304	0.168929	1.23705	7.02377	1.79526	16.5086	2.28538
38	-3.00779	3.70823	30.7584	4.61354	18.7181	2.94417	10.1483	2.06217	35.8537	3.94351	16.2742	3.93933	-6.40599	2.93898	11.1305	4.72377	13.1824	3.65305	-2.08456	1.90765	7.22691	2.0195	22.5193	4.575	-0.70224	2.97802	15.0894	2.16745	13.6876	3.06114	10.793	0.89184	31.2518	2.90876	14.3003	2.12107	-0.254728	1.05571	13.9191	3.95664	19.0291	4.23149	0.380618	1.30912	6.93801	1.85999	16.3642	2.34847
39	-2.92178	3.70133	33.5108	5.04378	19.4252	3.0542	10.9344	2.00514	37.796	3.9518	16.5431	4.02449	-6.48504	2.88777	10.5659	4.52551	12.6383	3.61555	-1.95912	1.88748	7.17048	2.10206	22.0044	4.60738	-0.754627	3.06938	16.3571	2.47066	13.9675	3.09698	11.2535	0.886584	32.8449	3.04535	14.854	2.11092	-0.944295	1.07341	13.2618	3.87206	18.3427	4.12825	0.638604	1.37988	7.00686	1.96567	16.3963	2.4378
40	-2.80905	3.70281	36.4323	5.49909	20.0837	3.14873	11.7247	1.94745	39.7117	3.96072	16.7855	4.13377	-6.55558	2.84253	10.0525	4.32561	12.0894	3.55689	-1.77198	1.86103	7.1832	2.22538	21.5012	4.63474	-0.783982	3.15591	17.7346	2.78939	14.3021	3.13113	11.6862	0.889482	34.3805	3.19592	15.4077	2.10623	-1.70585	1.09198	12.5674	3.77414	17.7257	3.9649	0.93608	1.44611	7.25513	2.07872	16.4831	2.57751
41	-2.71155	3.7106	39.5308	5.99858	20.7614	3.24495	12.4986	1.89707	41.6102	3.97121	17.0253	4.24125	-6.62894	2.79459	9.59419	4.12886	11.6036	3.47719	-1.54603	1.82585	7.25887	2.36721	21.0861	4.66708	-0.811394	3.24312	19.2077	3.09089	14.7126	3.21129	12.0965	0.899963	35.865	3.32856	15.9964	2.12748	-2.53986	1.12003	11.8399	3.64557	17.0751	3.7879	1.25789	1.50611	7.59693	2.23324	16.5193	2.71837
42	-2.64478	3.72435	42.8297	6.48648	21.4553	3.33828	13.2283	1.8601	43.4968	3.98662	17.3083	4.34417	-6.67722	2.77633	9.16466	3.94187	11.1632	3.39212	-1.28734	1.78475	7.39808	2.49506	20.7633	4.68518	-0.881403	3.32803	20.7988	3.37828	15.0728	3.27367	12.4692	0.916208	37.4161	3.44664	16.6037	2.17858	-3.43224	1.15771	11.0877	3.4819	16.3811	3.61905	1.59811	1.56287	7.98836	2.43135	16.4729	2.82288
43	-2.60589	3.73892	46.2913	6.97037	22.1453	3.4013	13.9148	1.8353	45.3281	3.9999	17.6708	4.42647	-6.74059	2.75571	8.71181	3.76001	10.7086	3.29045	-0.996088	1.73794	7.60483	2.6025	20.4785	4.70201	-0.967048	3.39607	22.5512	3.67574	15.4199	3.33212	12.8112	0.938157	38.9992	3.52517	17.1846	2.23942	-4.38232	1.23053	10.2957	3.2867	15.6381	3.45822	1.94824	1.61773	8.44761	2.64165	16.4223	2.89821
44	-2.595	3.7528	49.8837	7.43871	22.8221	3.43646	14.529	1.82399	47.1123	4.00639	18.1315	4.49975	-6.83112	2.72675	8.26628	3.6002	10.2273	3.18913	-0.683235	1.68367	7.82527	2.6955	20.1703	4.72257	-1.07296	3.45572	24.4289	3.94513	15.7883	3.37893	13.1312	0.96266	40.5016	3.57974	17.7722	2.26459	-5.39543	1.32462	9.45669	3.06758	14.8672	3.28189	2.30534	1.6698	8.96501	2.84415	16.4436	2.94028
45	-2.62699	3.76916	53.6168	7.82751	23.4876	3.47926	15.0714	1.83947	48.8527	4.00758	18.6772	4.58817	-6.94187	2.69422	7.82759	3.4639	9.76062	3.11687	-0.354623	1.62675	8.00077	2.74094	19.8439	4.74136	-1.22144	3.51406	26.4843	4.20622	16.1197	3.38897	13.4313	0.989329	41.9596	3.68503	18.3383	2.26583	-6.44533	1.41255	8.55819	2.82466	14.1008	3.11429	2.66544	1.71741	9.53418	3.02893	16.4943	2.97339
46	-2.71981	3.78957	57.3709	8.15125	24.1426	3.54246	15.5735	1.86326	50.5559	4.00428	19.3086	4.70775	-7.07954	2.6568	7.3835	3.33877	9.33087	3.05939	-0.0206241	1.56489	8.13746	2.69874	19.5469	4.77701	-1.3994	3.56844	28.6656	4.43295	16.4072	3.37201	13.6987	1.01759	43.3957	3.86365	18.8089	2.29935	-7.5741	1.47709	7.65887	2.54198	13.4668	2.9436	3.01043	1.75804	10.1738	3.1722	16.5642	2.97836
47	-2.84962	3.80964	61.0675	8.38824	24.7901	3.60789	16.0132	1.88723	52.2093	3.97697	19.8901	4.84884	-7.27292	2.60069	6.94802	3.22797	8.93586	3.01544	0.316986	1.49674	8.28301	2.58965	19.2668	4.82906	-1.61111	3.60344	30.9396	4.64748	16.7424	3.38809	13.9328	1.04364	44.728	4.03697	19.2544	2.37654	-8.69623	1.48861	6.79068	2.22856	12.9028	2.80942	3.33515	1.78991	10.838	3.28582	16.6131	2.95546
48	-2.95942	3.82146	64.6762	8.48677	25.4037	3.65637	16.3993	1.89858	53.8322	3.94511	20.4262	4.98968	-7.4909	2.53446	6.54914	3.13173	8.58943	2.96253	0.6634	1.42356	8.45767	2.45657	19.0492	4.87394	-1.85168	3.61289	33.2629	4.82672	17.0273	3.3403	14.1344	1.06658	46.0099	4.18326	19.6942	2.47166	-9.86362	1.46454	5.97709	1.90137	12.3687	2.69501	3.63893	1.81724	11.517	3.36204	16.6147	2.91811
49	-3.06087	3.83654	68.1473	8.438	25.9811	3.67461	16.703	1.8961	55.3809	3.93368	20.9054	5.0905	-7.7529	2.46366	6.21152	3.04202	8.28907	2.8783	1.00538	1.34457	8.6197	2.30949	18.9404	4.89347	-2.15628	3.63031	35.6871	4.99834	17.3157	3.23973	14.2967	1.08749	47.2501	4.2883	20.0803	2.54989	-11.0005	1.39754	5.2489	1.57181	11.8774	2.57612	3.91301	1.84195	12.1977	3.39378	16.5719	2.87308
50	-3.17168	3.86167	71.4059	8.23009	26.4916	3.68697	16.8983	1.8869	56.8843	3.93722	21.3167	5.1649	-8.06853	2.37014	6.02761	2.94449	7.99846	2.7673	1.33156	1.2656	8.74473	2.14763	18.9689	4.89331	-2.51932	3.65633	38.2025	5.15601	17.6877	3.13499	14.4096	1.10982	48.4618	4.35348	20.389	2.58345	-12.0854	1.31791	4.61577	1.30164	11.3998	2.48565	4.14161	1.8612	12.8289	3.38425	16.4912	2.80837
51	-3.33468	3.89465	74.3141	7.88426	26.9079	3.69657	16.964	1.88009	58.4412	3.9511	21.693	5.23745	-8.42838	2.26032	6.07663	2.84859	7.79432	2.63606	1.59836	1.19675	8.87986	2.00791	18.9639	4.88295	-2.90115	3.66439	40.778	5.27257	17.9965	2.91249	14.4615	1.13712	49.724	4.43469	20.6331	2.57922	-13.0837	1.23151	4.14847	1.19658	10.9903	2.39253	4.2912	1.87292	13.3098	3.35498	16.3305	2.73317
52	-3.56601	3.93703	76.8346	7.42952	27.2947	3.70699	16.8973	1.86674	60.0316	3.96935	22.0851	5.31117	-8.82461	2.13748	6.36688	2.76251	7.70689	2.48596	1.78921	1.15114	9.0835	1.92735	18.9363	4.86109	-3.29826	3.67218	43.4196	5.36334	18.4386	2.7246	14.4417	1.16914	50.9414	4.53105	20.8136	2.55525	-13.9807	1.14538	3.94272	1.39293	10.6933	2.27106	4.35172	1.8752	13.6128	3.30334	16.0618	2.65057
53	-3.82448	3.95816	79.1129	6.82016	27.717	3.72913	16.6975	1.83713	61.6056	3.99305	22.5228	5.36339	-9.22239	2.0315	6.9364	2.68692	7.70125	2.31689	1.8734	1.16543	9.36969	1.92259	18.9697	4.80583	-3.65161	3.64913	46.0734	5.39567	18.9945	2.56192	14.3538	1.20778	52.0831	4.62577	20.9267	2.53968	-14.796	1.04162	4.13434	1.84737	10.4568	2.12979	4.29172	1.8735	13.7366	3.23046	15.7004	2.54682
54	-4.02638	3.96731	81.1454	6.08421	28.1562	3.74424	16.3281	1.79028	63.0641	4.00295	22.955	5.38543	-9.62813	1.94912	7.79953	2.61909	7.83914	2.14154	1.8343	1.26255	9.76267	2.02141	19.0956	4.70613	-4.03473	3.64269	48.7986	5.42546	19.7084	2.45178	14.1945	1.25123	53.2236	4.71118	21.027	2.5305	-15.4939	0.936431	4.78133	2.45097	10.2476	2.00393	4.07922	1.87678	13.6617	3.1368	15.2364	2.42814
55	-4.20278	3.97673	82.8661	5.3126	28.5828	3.74489	15.8076	1.73268	64.3582	3.9904	23.3019	5.39937	-9.98931	1.91872	8.96357	2.56487	8.23869	1.98546	1.72181	1.42204	10.2129	2.25272	19.3117	4.5941	-4.47711	3.6767	51.4686	5.37426	20.3857	2.28858	13.9473	1.30019	54.4177	4.76096	21.1588	2.50312	-16.1005	0.830915	5.9146	3.12719	10.1143	1.93115	3.69673	1.88485	13.3789	3.05993	14.6637	2.30557
56	-4.40604	3.98759	84.2441	4.5575	29.0372	3.73754	15.1213	1.68126	65.5106	3.94043	23.5973	5.39712	-10.3174	1.92473	10.4789	2.52145	8.89537	1.85901	1.48848	1.62927	10.7091	2.6	19.5223	4.47777	-5.01047	3.72536	54.061	5.22751	21.0932	2.16239	13.5961	1.3556	55.6447	4.77083	21.3312	2.4482	-16.6109	0.716773	7.50544	3.81484	10.0912	1.96011	3.10413	1.9082	12.9003	3.01106	13.9575	2.20561
57	-4.62844	4.00014	85.2782	3.88843	29.5288	3.7227	14.2526	1.63233	66.6504	3.86556	23.9675	5.34885	-10.5816	1.97438	12.2965	2.48502	9.79153	1.77513	1.08845	1.86443	11.4006	3.04419	19.7612	4.3719	-5.45121	3.73391	56.5441	5.01725	21.8506	2.07086	13.1239	1.41311	56.9012	4.76319	21.5603	2.37695	-16.9911	0.596613	9.52643	4.47083	10.2546	2.12329	2.25874	1.95937	12.2765	2.93988	13.1367	2.15318
58	-4.84872	4.01233	86.0329	3.44456	30.0648	3.69471	13.1994	1.59111	67.7846	3.7659	24.4477	5.27075	-10.8021	2.04679	14.5478	2.43353	10.9992	1.78525	0.533198	2.10307	12.2457	3.52659	20.0933	4.30876	-5.8535	3.71215	58.853	4.77316	22.732	2.02152	12.5172	1.46539	58.1639	4.74144	21.8096	2.2711	-17.2419	0.483385	11.9932	5.07631	10.6038	2.37198	1.11238	2.04174	11.4993	2.83997	12.3097	2.14706
59	-5.05564	4.01166	86.4824	3.29225	30.5878	3.64716	11.9898	1.55393	68.8854	3.67154	24.9955	5.18162	-11.0035	2.11092	17.224	2.35709	12.5284	1.92465	-0.201608	2.32762	13.2227	4.04791	20.4374	4.32091	-6.29464	3.7171	60.9086	4.51429	23.6543	1.97891	11.7912	1.51099	59.4328	4.7031	22.1215	2.12048	-17.306	0.368204	14.8622	5.61408	11.2	2.63358	-0.366779	2.15588	10.5649	2.72277	11.5024	2.18887
60	-5.25548	3.99911	86.5533	3.46787	31.0917	3.5767	10.6463	1.52711	69.8679	3.59924	25.6055	5.06077	-11.1523	2.17696	20.1419	2.32015	14.2988	2.16062	-1.11125	2.50082	14.4109	4.62883	20.7068	4.40005	-6.84172	3.7542	62.6843	4.31445	24.5569	1.97823	10.9591	1.54759	60.6967	4.65271	22.5986	1.95118	-17.1888	0.27551	18.0627	6.06664	12.0649	2.89441	-2.15506	2.29244	9.57879	2.57473	10.7602	2.26465
61	-5.3785	3.9669	86.3157	3.96554	31.5762	3.49229	9.2127	1.52207	70.6096	3.54933	26.2656	4.91729	-11.2677	2.23986	23.3648	2.38265	16.2029	2.47759	-2.20591	2.59961	15.8365	5.25962	20.9436	4.51598	-7.3316	3.78197	64.1243	4.18016	25.5004	2.0407	10.0497	1.57163	61.9808	4.57307	23.2413	1.77245	-16.9196	0.338631	21.551	6.43485	13.2175	3.18287	-4.21272	2.43669	8.68108	2.41769	10.2131	2.34785
62	-5.45933	3.93764	85.8663	4.69584	32.0215	3.41031	7.76231	1.57816	71.1889	3.56413	27.0053	4.74466	-11.3698	2.24835	26.8511	2.59909	18.1957	2.87651	-3.46096	2.60916	17.4292	5.90826	21.1821	4.63192	-7.78325	3.80158	65.2587	4.1785	26.374	2.10691	9.0912	1.58933	63.3045	4.46176	24.008	1.61166	-16.4982	0.533646	25.323	6.71737	14.567	3.48182	-6.4566	2.55542	7.95807	2.31289	9.88106	2.41203
63	-5.53098	3.90767	85.1993	5.5622	32.4949	3.34604	6.38845	1.69976	71.6675	3.64193	27.886	4.52268	-11.5053	2.19882	30.5274	2.969	20.2151	3.31757	-4.82813	2.52117	19.1086	6.54099	21.5632	4.75431	-8.23311	3.81914	66.1052	4.30577	27.1822	2.18452	8.09105	1.62783	64.6185	4.32405	24.8768	1.52973	-15.9695	0.799789	29.2851	6.90027	15.9672	3.74036	-8.76794	2.59609	7.57102	2.37013	9.83036	2.46751
64	-5.61833	3.87556	84.3098	6.50814	33.0368	3.2994	5.14485	1.8394	71.94	3.76982	28.8883	4.26476	-11.7531	2.06432	34.0922	3.50941	22.2768	3.7768	-6.28549	2.33814	20.866	7.1297	22.051	4.87126	-8.63959	3.82589	66.6495	4.5382	27.938	2.30232	7.04717	1.69818	65.878	4.1869	25.7994	1.56676	-15.3733	1.08926	33.3381	6.98516	17.3754	3.96178	-10.8914	2.5034	7.63553	2.63522	10.179	2.55572
65	-5.77468	3.85117	83.1611	7.4747	33.5848	3.27366	4.10022	1.9642	72.0005	4.02043	29.9688	4.02819	-12.0336	1.93175	37.4673	4.15829	24.4335	4.25876	-7.79139	2.07531	22.7469	7.66076	22.5082	4.93848	-9.02208	3.83151	66.8778	4.8636	28.8073	2.47586	5.97989	1.78588	67.0608	4.09592	26.7663	1.69467	-14.7073	1.40476	37.4054	7.00542	18.9665	4.21621	-12.7945	2.30437	8.37928	3.16514	10.9773	2.69414
66	-5.99202	3.84033	81.6555	8.37612	34.0345	3.26869	3.27635	2.06207	71.865	4.44819	31.0867	3.81928	-12.1635	1.90687	41.0064	4.97578	26.6194	4.78156	-9.30187	1.77418	24.7146	8.13665	22.961	4.92531	-9.41535	3.83638	66.8234	5.25442	29.6851	2.66765	4.95279	1.86071	68.1017	4.05184	27.7929	1.8655	-13.9808	1.74114	41.3787	6.97839	20.6928	4.45246	-14.3197	1.98108	9.78837	3.89794	12.1257	2.8542
67	-6.24506	3.82456	79.6593	9.12184	34.2816	3.25695	2.59959	2.12759	71.4548	4.99937	32.2197	3.62775	-12.1914	1.95216	44.6033	5.92014	28.8414	5.31857	-10.7695	1.50448	26.7003	8.56912	23.4746	4.83993	-9.79113	3.84735	66.389	5.66731	30.4321	2.85624	4.04472	1.89349	68.9756	4.04051	28.8206	2.02976	-13.2456	2.06035	45.1547	6.91053	22.6274	4.69143	-15.262	1.49287	11.9351	4.80366	13.5983	3.03565
68	-6.45911	3.80179	77.1558	9.66876	34.3537	3.22974	2.01039	2.17738	70.7441	5.58942	33.3551	3.46984	-12.2247	2.02894	47.7068	6.85316	31.0965	5.84345	-12.0427	1.33569	28.6829	8.95328	24.0429	4.71549	-10.1397	3.85817	65.574	6.0657	31.1226	3.01902	3.27839	1.86922	69.6774	4.06978	29.8161	2.14346	-12.5033	2.36107	48.7066	6.80378	24.6659	4.94952	-15.7445	1.06649	14.912	5.79994	15.4084	3.24823
69	-6.6187	3.77257	74.3383	10.0936	34.2244	3.20394	1.52634	2.18954	69.7167	6.21786	34.425	3.35256	-12.2242	2.12863	50.3546	7.72076	33.3882	6.33916	-12.9954	1.31059	30.6435	9.25816	24.6718	4.58526	-10.4572	3.86415	64.502	6.46796	31.7846	3.13547	2.63359	1.78574	70.1495	4.15625	30.7668	2.18546	-11.761	2.63499	52.051	6.64191	26.6521	5.20586	-15.6996	0.923512	18.623	6.71565	17.5107	3.50431
70	-6.78153	3.74136	71.4008	10.4665	33.8652	3.18885	1.09011	2.16116	68.3535	6.86865	35.3411	3.26536	-12.1228	2.23663	53.0066	8.54278	35.719	6.79281	-13.5796	1.40841	32.5311	9.49155	25.3113	4.47069	-10.7609	3.86942	63.1576	6.85158	32.4778	3.20475	2.07817	1.65904	70.3959	4.32438	31.6666	2.16449	-10.9305	2.91608	55.1753	6.42207	28.504	5.33987	-15.1445	1.07899	22.9305	7.41503	19.7967	3.77051
71	-6.95928	3.72376	68.3354	10.7908	33.3886	3.18273	0.531397	2.12502	66.6326	7.45884	36.0325	3.20312	-11.9899	2.33329	55.6871	9.28158	38.0517	7.20467	-13.8387	1.5958	34.4587	9.66157	25.9585	4.38861	-11.0471	3.87012	61.5145	7.19789	33.1646	3.25252	1.53326	1.50383	70.4184	4.56639	32.5867	2.09958	-10.0819	3.18194	58.0638	6.16269	30.5767	5.37865	-14.2857	1.36407	27.7563	7.76697	22.2983	4.06004
72	-7.10612	3.70542	65.111	11.0775	32.895	3.19947	-0.152703	2.09167	64.6227	7.9841	36.5005	3.15899	-11.809	2.42828	58.4318	9.89314	40.3887	7.56491	-13.7793	1.84253	36.4844	9.776	26.7575	4.3537	-11.3112	3.87059	59.6058	7.51965	33.7236	3.29455	0.976469	1.33127	70.1465	4.86179	33.5514	2.00241	-9.26641	3.39925	60.6569	5.87804	32.8129	5.27008	-13.2183	1.64728	33.0824	8.0221	24.9505	4.32207
73	-7.15262	3.67926	61.8637	11.3499	32.3608	3.24328	-0.820845	2.04495	62.2658	8.48475	36.8109	3.12266	-11.5452	2.50128	61.0052	10.3028	42.7397	7.86308	-13.4318	2.08978	38.5253	9.8578	27.6591	4.38261	-11.5615	3.86884	57.3978	7.78485	34.1009	3.30398	0.454019	1.16757	69.5301	5.2084	34.4588	1.89114	-8.49835	3.5715	62.9064	5.57649	35.1222	5.0365	-12.0396	1.87147	38.4696	8.12439	27.6825	4.5213
74	-7.07838	3.63163	58.5846	11.5416	31.7453	3.29526	-1.46633	1.96639	59.5233	8.96969	36.9511	3.09723	-11.2245	2.5736	63.4584	10.524	45.0761	8.10937	-12.8756	2.33559	40.6478	9.89953	28.4359	4.50485	-11.7998	3.86267	54.9594	7.99957	34.2491	3.24077	-0.0575978	1.05348	68.5318	5.59217	35.238	1.7593	-7.75102	3.69006	64.8097	5.26089	37.5249	4.74259	-10.7258	2.01435	43.6268	7.94167	30.445	4.65659
75	-6.84339	3.55436	55.2346	11.6394	31.0738	3.32666	-2.1329	1.88184	56.4815	9.42915	36.8759	3.08007	-10.9144	2.64253	65.8183	10.551	47.3427	8.2946	-12.0561	2.52788	42.8223	9.9224	29.1333	4.68236	-11.9841	3.84887	52.3422	8.16515	34.1601	3.12254	-0.582577	1.02196	67.1166	5.98198	35.9001	1.62902	-7.00466	3.74205	66.3924	4.93726	39.8651	4.35365	-9.17827	2.08684	48.6507	7.66441	33.1394	4.72772
76	-6.55937	3.47043	51.861	11.6807	30.3506	3.35667	-2.94064	1.79128	53.1922	9.83316	36.5901	3.04283	-10.5583	2.70235	67.9582	10.3883	49.5288	8.39747	-11.0409	2.6422	44.9404	9.94005	29.866	4.86741	-12.1435	3.82413	49.5897	8.27554	33.9219	2.99652	-1.13419	1.04568	65.3177	6.35402	36.456	1.53937	-6.24475	3.72961	67.67	4.60822	42.28	3.89376	-7.50578	2.10421	53.3714	7.23692	35.7156	4.7097
77	-6.25873	3.38006	48.5003	11.6387	29.549	3.4207	-3.92716	1.68411	49.7835	10.1928	36.0589	3.02885	-10.217	2.77301	69.7739	10.0992	51.617	8.41032	-9.95564	2.72458	46.8504	9.97931	30.6817	5.02508	-12.2578	3.78493	46.7277	8.33454	33.5595	2.87412	-1.76536	1.08947	63.1243	6.6599	36.9012	1.48992	-5.49526	3.65017	68.635	4.28142	44.6807	3.36138	-5.89897	2.06046	57.5272	6.60454	38.2462	4.60892
78	-5.98696	3.28634	45.2127	11.494	28.7151	3.52541	-5.04195	1.52263	46.3549	10.5002	35.2814	3.08652	-9.9223	2.85454	71.343	9.67036	53.6279	8.34501	-8.74868	2.75434	48.5949	10.0164	31.6613	5.15057	-12.3712	3.73371	43.8064	8.34898	33.0104	2.78791	-2.48296	1.13986	60.5347	6.87317	37.1824	1.4795	-4.73307	3.51579	69.3069	3.9639	47.003	2.78443	-4.40815	1.97196	61.2006	6.0315	40.7547	4.4585
79	-5.75253	3.19095	42.0879	11.2593	27.9154	3.6652	-6.30053	1.27718	42.9127	10.7442	34.3174	3.20973	-9.69103	2.93546	72.7089	9.07545	55.521	8.19066	-7.61787	2.81879	50.2976	9.96703	32.7953	5.24406	-12.4442	3.67641	40.859	8.30727	32.3718	2.74966	-3.31405	1.21571	57.5697	6.97088	37.2552	1.4953	-3.94621	3.34291	69.7012	3.66809	49.1726	2.20825	-3.00354	1.85869	64.2148	5.37509	43.2199	4.25541
80	-5.53616	3.09385	39.1423	10.9345	27.1893	3.84085	-7.65956	0.990753	39.5581	10.9698	33.1816	3.40161	-9.50546	3.02234	73.8319	8.34373	57.2549	7.94462	-6.53532	2.88799	52.1062	9.71431	34.0458	5.28514	-12.4715	3.639	37.9934	8.21349	31.6428	2.7639	-4.27168	1.31754	54.1687	6.91443	37.1294	1.50035	-3.17514	3.14332	69.8248	3.39388	51.215	1.733	-1.67472	1.73174	66.7062	4.78655	45.6957	4.05368
81	-5.3127	3.00478	36.3412	10.5786	26.5399	4.04202	-8.99553	0.786852	36.4788	11.2424	31.9749	3.6301	-9.35273	3.10969	74.7542	7.50143	58.8256	7.65599	-5.29723	2.86485	53.9908	9.24241	35.414	5.28682	-12.4309	3.63401	35.2503	8.06187	30.9061	2.81545	-5.35009	1.4326	50.4193	6.75954	36.7863	1.52559	-2.38068	2.92826	69.6944	3.15319	53.0818	1.48625	-0.468935	1.60341	68.8748	4.48557	48.0719	3.83737
82	-5.05719	2.92993	33.7754	10.2708	25.9474	4.24112	-10.1079	0.6718	33.7346	11.5742	30.8579	3.83091	-9.19765	3.19598	75.4585	6.59131	60.3335	7.31814	-4.09212	2.86315	56.0845	8.50297	37.02	5.23011	-12.3812	3.6414	32.5581	7.82093	30.3511	2.84327	-6.56834	1.53108	46.429	6.54667	36.1946	1.59171	-1.6212	2.72809	69.3425	2.95609	54.7321	1.51862	0.589524	1.48817	70.6167	4.38219	50.2403	3.59312
83	-4.77533	2.8578	31.4285	9.9632	25.3715	4.4188	-10.9637	0.608717	31.1327	11.8718	29.9206	3.99713	-8.99268	3.28108	75.9442	5.64441	61.7131	6.9083	-2.84704	2.8328	58.2279	7.62006	38.8032	5.11358	-12.3449	3.65563	29.9223	7.49423	29.6375	2.94471	-7.931	1.57593	42.2622	6.2616	35.2791	1.65549	-0.938588	2.54001	68.7902	2.81449	56.1463	1.74009	1.49225	1.38098	71.8072	4.42976	52.2338	3.35841
84	-4.55106	2.78594	29.2838	9.6341	24.7773	4.57342	-11.6138	0.701336	28.5668	12.0427	29.1466	4.17948	-8.74734	3.36084	76.1902	4.74251	62.9352	6.43585	-1.76775	2.8529	60.2221	6.75676	40.7244	4.92125	-12.3154	3.66811	27.353	7.08993	28.9961	3.0047	-9.43239	1.54794	38.0184	5.88647	34.016	1.70368	-0.305805	2.36996	68.0876	2.72794	57.3429	2.00957	2.2446	1.27643	72.5525	4.59212	53.9828	3.13174
85	-4.38367	2.6988	27.3158	9.26381	24.1518	4.68794	-12.2131	0.903224	26.1233	12.0828	28.5184	4.38305	-8.53663	3.42958	76.2166	3.95129	64.039	5.93273	-0.431059	2.69749	62.1475	5.95836	42.8102	4.606	-12.3194	3.66913	24.8083	6.60583	28.155	3.1081	-11.0082	1.46244	33.7533	5.42052	32.5083	1.77256	0.254885	2.21412	67.248	2.67671	58.2444	2.29559	2.86554	1.17583	72.8896	4.76131	55.5163	2.93675
86	-4.25609	2.59872	25.4094	8.78784	23.4894	4.75168	-12.793	1.11996	23.81	11.949	28.0917	4.62134	-8.3421	3.48632	75.9887	3.39832	65.0325	5.41311	0.729403	2.58763	63.9818	5.37355	45.0321	4.17021	-12.3582	3.64233	22.3238	6.06556	27.2729	3.1914	-12.5003	1.36716	29.5609	4.90817	30.801	1.86146	0.768643	2.07414	66.3115	2.64951	58.8696	2.56218	3.43919	1.09843	72.827	4.88536	56.8207	2.8271
87	-4.17302	2.50703	23.5293	8.21428	22.8163	4.75853	-13.3294	1.29295	21.6065	11.6632	27.8089	4.91927	-8.15221	3.52642	75.5779	3.13692	65.927	4.87198	1.78504	2.4924	65.5601	5.11494	47.3842	3.59508	-12.4556	3.57541	19.908	5.49461	26.2889	3.24876	-13.8352	1.28417	25.5369	4.40525	28.9468	1.96688	1.19916	1.9474	65.3385	2.62353	59.2771	2.76572	3.96802	1.03414	72.5099	4.92661	57.934	2.84031
88	-4.11464	2.39824	21.68	7.56972	22.1532	4.70513	-13.9142	1.33754	19.3512	11.1177	27.5455	5.23412	-7.99866	3.57119	75.0276	3.19778	66.688	4.3558	2.67322	2.42491	66.7969	5.20173	49.7646	2.99055	-12.5931	3.46902	17.5601	4.89405	25.3201	3.20702	-15.0329	1.21548	21.7911	3.92765	27.0434	2.05416	1.59735	1.84183	64.3294	2.59043	59.495	2.91941	4.35587	0.958281	71.9087	4.89933	58.984	2.94003
89	-4.13003	2.28374	19.8363	6.84705	21.4929	4.59752	-14.5898	1.26335	17.142	10.3774	27.3288	5.52417	-7.83289	3.61301	74.4013	3.49821	67.3062	3.92574	3.41616	2.37852	67.6629	5.49314	52.0869	2.47698	-12.7474	3.35767	15.3387	4.29079	24.1724	3.13111	-16.1018	1.1699	18.3483	3.44088	25.1682	2.13722	1.93133	1.741	63.3043	2.53808	59.5815	3.02267	4.62149	0.887163	70.941	4.78104	59.9931	3.0828
90	-4.1454	2.17527	18.0079	6.06886	20.7849	4.43664	-15.3354	1.11591	15.0558	9.47266	27.1187	5.76038	-7.71288	3.63984	73.7657	3.92992	67.8016	3.59375	4.05216	2.34104	68.0879	5.88003	54.405	2.1843	-12.9015	3.24345	13.2247	3.68841	22.9475	3.00783	-17.005	1.15947	15.2245	2.9204	23.3895	2.22384	2.22713	1.64306	62.3525	2.46287	59.4939	3.135	4.82316	0.827972	69.5929	4.63542	60.9109	3.25805
91	-4.16256	2.08429	16.2418	5.27929	20.0181	4.22325	-16.1084	0.969999	13.0977	8.40011	26.8629	5.95756	-7.67321	3.64752	73.1461	4.4017	68.1978	3.35336	4.53256	2.31065	68.2101	6.38907	56.6417	2.29543	-13.0516	3.12097	11.2281	3.0948	21.8296	2.77757	-17.7564	1.17983	12.431	2.39851	21.8165	2.27525	2.45996	1.5593	61.5364	2.38915	59.3176	3.21694	4.97964	0.777052	68.0077	4.4788	61.5143	3.47986
92	-4.18197	2.00794	14.5456	4.49513	19.2089	3.96828	-16.8133	0.893669	11.3074	7.20884	26.4587	6.08997	-7.71663	3.62521	72.5769	4.86753	68.5062	3.22054	4.91502	2.2855	68.0791	6.88281	58.5572	2.70982	-13.1944	2.98496	9.37201	2.54587	20.4758	2.57079	-18.4014	1.20908	9.82453	1.92583	20.517	2.28702	2.65313	1.47168	60.822	2.3345	59.0357	3.27245	5.08732	0.740251	66.2309	4.26752	61.7977	3.67757
93	-4.16165	1.9646	12.9586	3.74815	18.3802	3.69583	-17.4001	0.878208	9.77661	5.98264	25.8769	6.11052	-7.85791	3.57526	72.0662	5.3074	68.7409	3.21242	5.17202	2.26639	67.5892	7.24084	59.8861	3.19439	-13.3465	2.82064	7.71532	2.06599	19.0849	2.34969	-18.9813	1.23138	7.44172	1.54051	19.4292	2.2886	2.79642	1.39418	60.1903	2.27556	58.6596	3.29544	5.15162	0.739416	64.2561	4.05411	61.8888	3.75189
94	-4.13774	1.94846	11.5473	3.0784	17.5921	3.43227	-17.9306	0.882306	8.56104	4.75342	25.1117	5.99728	-8.06648	3.51313	71.5924	5.72093	68.9187	3.32178	5.28703	2.2483	66.5798	7.35485	60.8559	3.72565	-13.5259	2.61079	6.34603	1.69056	17.7837	2.11253	-19.5268	1.24962	5.46359	1.23372	18.4484	2.27991	2.91565	1.32197	59.6601	2.21855	58.2225	3.31967	5.12515	0.774735	62.242	3.85728	61.8532	3.74376
95	-4.11215	1.95961	10.2931	2.49246	16.8301	3.18409	-18.434	0.894215	7.61361	3.59439	24.1697	5.78153	-8.29372	3.46192	71.2232	6.09915	69.0702	3.5308	5.31046	2.24249	65.3429	7.30769	61.4415	4.1791	-13.7403	2.35681	5.15653	1.41615	16.5723	1.9081	-20.0296	1.2753	3.87217	0.979402	17.4799	2.25666	2.99339	1.2521	59.1993	2.18524	57.7606	3.35489	5.03411	0.830993	60.2512	3.66486	61.8132	3.66683
96	-4.092	1.99289	9.19698	2.02408	16.0694	2.96655	-18.8939	0.896022	6.80791	2.71553	23.09	5.50313	-8.45282	3.42231	70.8911	6.50908	69.1033	3.79164	5.136	2.23266	64.074	7.11368	61.5341	4.4939	-13.9726	2.07684	4.10998	1.23908	15.7046	1.64781	-20.4789	1.32466	2.58271	0.764567	16.4724	2.27718	3.0368	1.19595	58.8238	2.18076	57.293	3.38059	4.82741	0.872618	58.2006	3.57385	61.679	3.59282
97	-4.10582	2.02847	8.22159	1.65845	15.3513	2.7776	-19.2352	0.887172	5.98524	2.19774	21.8253	5.21466	-8.52294	3.38709	70.6342	6.87886	68.9158	4.04249	4.84057	2.21348	62.8573	6.88074	61.1697	4.67005	-14.0901	1.84797	3.25322	1.12044	14.7196	1.5321	-20.8192	1.43613	1.64346	0.545348	15.4161	2.35485	3.04511	1.14473	58.6102	2.23316	56.8463	3.38969	4.50835	0.938277	56.2959	3.52626	61.1436	3.59322
98	-4.20786	2.06936	7.43451	1.37912	14.7499	2.61372	-19.5231	0.890965	5.22118	2.13397	20.3328	4.96321	-8.53151	3.35529	70.6429	7.04645	68.5344	4.26622	4.39168	2.17597	61.4487	6.62691	60.5948	4.74497	-14.1855	1.64513	2.60507	1.03552	13.8525	1.47365	-21.0245	1.64679	1.18915	0.291823	14.4297	2.46544	3.0239	1.111	58.57	2.35573	56.4258	3.41628	4.21187	1.0441	54.5825	3.4471	60.3644	3.56341
99	-4.51835	2.14532	6.8991	1.19716	14.2993	2.48893	-19.8222	0.931341	4.68803	2.46083	18.7875	4.8106	-8.60259	3.34158	70.8287	7.15764	68.0338	4.45236	3.76237	2.12554	59.9643	6.44102	60.2526	4.82684	-14.1697	1.50255	2.06282	0.944411	13.1456	1.44734	-21.2117	1.92102	1.02581	0.280801	13.6224	2.56484	2.98768	1.0883	58.761	2.49963	55.9665	3.48943	3.88195	1.15961	52.9638	3.36618	59.4908	3.51039
100	-4.87682	2.28189	6.51796	1.11589	13.9145	2.39461	-20.196	1.02503	4.40249	2.84051	17.4502	4.76833	-8.7771	3.34235	71.0649	7.30379	67.303	4.59175	2.69688	2.03855	58.5846	6.33925	60.006	4.82575	-14.2264	1.42855	1.63978	0.882306	12.7347	1.40672	-21.5036	2.18127	0.950979	0.454084	12.9515	2.62892	2.99619	1.06134	59.0645	2.61867	55.3561	3.62922	3.4599	1.25476	51.4138	3.35782	58.5926	3.47056

## Sheet: f.LEK symmetry
Subject ID	Slope decline (%)	Slope incline (%)		Stair descent (%)	Stair ascent (%)
CTL 1	34.4921	38.8173		60.7105	54.485
CTL 2	68.557	80.9529		73.8881	64.6369
CTL 3	77.6824	70.5403		63.2911	75.4572
CTL 4	54.064	77.0232		62.0817	73.36
CTL 5	73.8002	80.7456		60.0333	45.9354
CTL 6	66.6271	70.4395		69.4675	58.794
CTL 7	78.3325	72.9213		75.1808	72.1212
AMI 1	84.1774	87.4139		80.8975	78.4885
AMI 2	77.673	83.3676		69.6896	81.4724
AMI 3	78.092	88.9268		68.6547	79.4832
AMI 4	79.1745	83.514		79.5042	82.6521
AMI 5	79.9033	86.2		72.4083	83.3031
AMI 6	77.8734	85.8488		70.3216	84.0004
AMI 7	82.4561	88.2676		84.1916	79.0132
