# Supplementary material for: Continuous neural control of a bionic limb restores biomimetic gait after amputation
Source: Nat Med. 2024 Jul 1;30(7):2010–9. doi: 10.1038/s41591-024-02994-9 (PMC11271427; doi:10.1038/s41591-024-02994-9)
Supplement: Supplementary file 8 — Statistical source data. [file 41591_2024_2994_MOESM8_ESM.xlsx]

## Sheet: a.Bionic mechanics
Cycle (%)	CTL Obs cross Angle mean (deg)	CTL Obs cross Angle SEM (deg)	CTL Obs cross Torque mean (Nm/kg)	CTL Obs cross Torque SEM (Nm/kg)	CTL Obs cross Power mean (W/kg)	CTL Obs cross Power SEM (W/kg)	CTL Rec step Angle mean (deg)	CTL Rec step Angle SEM (deg)	CTL Rec step Torque mean (Nm/kg)	CTL Rec step Torque SEM (Nm/kg)	CTL Rec step Power mean (W/kg)	CTL Rec step Power SEM (W/kg)	CTL No obs Angle mean (deg)	CTL No obs Angle SEM (deg)	CTL No obs Torque mean (Nm/kg)	CTL No obs Torque SEM (Nm/kg)	CTL No obs Power mean (W/kg)	CTL No obs Power SEM (W/kg)	AMI Obs cross Angle mean (deg)	AMI Obs cross Angle SEM (deg)	AMI Obs cross Torque mean (Nm/kg)	AMI Obs cross Torque SEM (Nm/kg)	AMI Obs cross Power mean (W/kg)	AMI Obs cross Power SEM (W/kg)	AMI Rec step Angle mean (deg)	AMI Rec step Angle SEM (deg)	AMI Rec step Torque mean (Nm/kg)	AMI Rec step Torque SEM (Nm/kg)	AMI Rec step Power mean (W/kg)	AMI Rec step Power SEM (W/kg)	AMI No obs Angle mean (deg)	AMI No obs Angle SEM (deg)	AMI No obs Torque mean (Nm/kg)	AMI No obs Torque SEM (Nm/kg)	AMI No obs Power mean (W/kg)	AMI No obs Power SEM (W/kg)
0	-3.72059	1.63731	-0.033783	0.00391153	-0.00754964	0.00767013	-5.14691	3.1551	-0.0188334	0.0120352	-0.0178219	0.00825798	-3.29818	2.42341	-0.0251837	0.00299733	-0.00472899	0.00332832	2.32442	2.0213	-0.0411857	0.00524744	-0.00705144	0.00139236	0.585946	0.464135	-0.0340389	0.00573984	-0.0145524	0.00399972	1.96341	1.96521	-0.0416464	0.00392906	-0.00778619	0.00286774
1	-3.7552	1.62256	-0.0897654	0.0141206	-0.0203281	0.0152612	-5.48799	3.12027	-0.0707902	0.0341892	-0.0571635	0.0224574	-3.33088	2.3741	-0.0540069	0.0127451	-0.0145432	0.00746089	2.17561	2.01852	-0.0962116	0.00323549	-0.0223811	0.00503489	0.316816	0.380842	-0.0911869	0.0016011	-0.0373573	0.0123714	1.83428	1.93312	-0.0843611	0.00302521	-0.0211427	0.00759528
2	-3.87677	1.6091	-0.136373	0.0352738	-0.0496698	0.0183087	-5.88784	3.10207	-0.129642	0.0591997	-0.117028	0.0481845	-3.42288	2.32635	-0.0883058	0.0284627	-0.0386634	0.0141144	1.95469	1.98251	-0.144383	0.0142338	-0.0506319	0.0190287	0.0524033	0.323995	-0.153958	0.00882473	-0.0574631	0.0141841	1.63306	1.87128	-0.127128	0.00507809	-0.0471756	0.0198748
3	-4.1117	1.59265	-0.164903	0.0570248	-0.0898797	0.0233	-6.29932	3.09466	-0.177133	0.0788976	-0.167382	0.0649032	-3.56276	2.28876	-0.117344	0.0473908	-0.0682435	0.0213822	1.64052	1.92054	-0.190398	0.0300019	-0.0859335	0.0338583	-0.205203	0.295506	-0.214418	0.0243057	-0.0706364	0.0105068	1.36543	1.78743	-0.166908	0.0176582	-0.0797839	0.0352642
4	-4.42278	1.57584	-0.173089	0.0721318	-0.10512	0.0167537	-6.70782	3.07933	-0.186738	0.0886523	-0.170916	0.0538874	-3.73942	2.24625	-0.136254	0.0635882	-0.0960801	0.0252796	1.29139	1.87062	-0.238146	0.0336385	-0.110668	0.0334954	-0.445044	0.317516	-0.260826	0.0337835	-0.0629328	0.0375088	1.04564	1.70406	-0.205012	0.0261533	-0.107116	0.0427165
5	-4.75045	1.58265	-0.156567	0.0821043	-0.115636	0.0183336	-7.05625	3.05566	-0.182408	0.0947882	-0.159929	0.0406518	-3.94478	2.20707	-0.147582	0.0777147	-0.11566	0.0230805	0.93057	1.85118	-0.279152	0.0296194	-0.120533	0.0211732	-0.631493	0.418539	-0.30458	0.0329127	-0.0468709	0.0797003	0.706252	1.63178	-0.240323	0.0276003	-0.124079	0.0394442
6	-5.10761	1.59626	-0.120687	0.0918157	-0.12874	0.0416865	-7.3458	3.02683	-0.172452	0.0983455	-0.149541	0.0302906	-4.16818	2.15334	-0.15165	0.0889425	-0.127718	0.0167987	0.586616	1.85941	-0.307673	0.024096	-0.121486	0.0153683	-0.767193	0.600151	-0.339637	0.0265696	-0.0251162	0.115765	0.363381	1.58275	-0.271261	0.0270549	-0.134034	0.0290514
7	-5.48808	1.61306	-0.0620467	0.102218	-0.127932	0.0718588	-7.60376	2.98768	-0.158098	0.101539	-0.143894	0.0271805	-4.41229	2.10817	-0.147	0.0992647	-0.130526	0.0109194	0.260754	1.89563	-0.329572	0.0187856	-0.116079	0.0203225	-0.85427	0.829802	-0.365248	0.0212708	-0.0228645	0.131886	0.0447336	1.56814	-0.293395	0.0262364	-0.13036	0.0195147
8	-5.87111	1.66136	0.0163392	0.111813	-0.0872752	0.0753364	-7.83276	2.9417	-0.139901	0.103764	-0.132218	0.0218706	-4.67926	2.03714	-0.13054	0.108874	-0.120266	0.0218055	-0.0539453	1.95628	-0.349273	0.0163899	-0.11395	0.0224066	-0.92444	1.07911	-0.386701	0.0189772	-0.0158226	0.143735	-0.255409	1.58524	-0.310124	0.0270345	-0.126956	0.0221626
9	-6.17055	1.7177	0.11074	0.120131	-0.0228121	0.0734167	-8.03485	2.88913	-0.117399	0.105479	-0.127169	0.020454	-4.96112	1.96552	-0.102067	0.116346	-0.101156	0.0333832	-0.333934	2.00875	-0.361611	0.0185061	-0.103093	0.0175768	-0.983877	1.3218	-0.405813	0.0184239	-0.0206315	0.135307	-0.53318	1.62396	-0.325093	0.0279277	-0.123199	0.0288448
10	-6.40024	1.74891	0.200609	0.130456	0.0256693	0.103373	-8.25515	2.82084	-0.087826	0.106047	-0.122654	0.0309878	-5.24274	1.89793	-0.0578468	0.121592	-0.0595665	0.0481733	-0.563735	2.05175	-0.364306	0.0262566	-0.0838473	0.0148295	-1.05982	1.55172	-0.4204	0.0187252	-0.0437263	0.116356	-0.798788	1.68951	-0.339444	0.0287945	-0.119202	0.0360277
11	-6.59008	1.76335	0.275051	0.142735	0.061234	0.124537	-8.50958	2.75101	-0.0464674	0.10632	-0.109541	0.0352602	-5.52492	1.83869	0.000204744	0.126183	-0.00510475	0.0627642	-0.735385	2.08266	-0.352416	0.0376478	-0.0599017	0.00995168	-1.1431	1.72785	-0.429108	0.0203224	-0.0419447	0.0968216	-1.04447	1.77163	-0.351944	0.0300712	-0.11354	0.0417043
12	-6.81278	1.79224	0.332436	0.15319	0.113773	0.133939	-8.79181	2.68337	0.00693985	0.108742	-0.0691189	0.0494612	-5.7904	1.79463	0.0664931	0.131651	0.0416785	0.0742865	-0.825382	2.08909	-0.323439	0.0492038	-0.0327119	0.00782079	-1.21713	1.88189	-0.432011	0.0225984	-0.038202	0.0806442	-1.26133	1.86347	-0.360767	0.032579	-0.108653	0.0435718
13	-7.07245	1.84238	0.376782	0.158543	0.16408	0.14787	-9.07449	2.62722	0.0698326	0.117802	-0.0260909	0.0857737	-6.04757	1.76382	0.135487	0.139365	0.0523594	0.0831421	-0.828198	2.06077	-0.277144	0.0652719	-0.0110197	0.00888375	-1.27834	2.00844	-0.429609	0.0252125	-0.0308892	0.0642817	-1.45677	1.96469	-0.365421	0.0371188	-0.0934021	0.0421791
14	-7.31509	1.89678	0.414057	0.159035	0.192222	0.163383	-9.37175	2.57922	0.138446	0.133243	0.0250873	0.122322	-6.27814	1.75138	0.196054	0.14755	0.0768944	0.104552	-0.728055	2.0064	-0.223915	0.0827383	0.00376341	0.00890577	-1.31826	2.10652	-0.42179	0.028882	-0.0169229	0.0497289	-1.60338	2.06304	-0.363049	0.0438261	-0.0709832	0.0410066
15	-7.52657	1.95516	0.448151	0.154235	0.199055	0.181359	-9.63888	2.5512	0.209683	0.152888	0.0805139	0.153308	-6.56464	1.74994	0.250333	0.154473	0.120563	0.13614	-0.549159	1.93435	-0.169113	0.0940368	0.0128363	0.0263221	-1.32449	2.17962	-0.406046	0.0337252	0.000939411	0.0353244	-1.68824	2.1643	-0.350471	0.0511186	-0.0419811	0.0335882
16	-7.65935	2.00845	0.479294	0.149151	0.1706	0.185174	-9.83777	2.5265	0.275539	0.166939	0.0968178	0.16463	-6.89253	1.75966	0.304613	0.15941	0.188583	0.171246	-0.318093	1.85042	-0.118806	0.0991949	0.014838	0.038882	-1.29261	2.22526	-0.382692	0.040671	0.0184554	0.0234631	-1.70339	2.24652	-0.324598	0.0591588	-0.0150206	0.0270559
17	-7.68312	2.02784	0.50703	0.143365	0.134557	0.196953	-9.97226	2.49417	0.332478	0.170966	0.109295	0.159434	-7.22052	1.79427	0.355914	0.163909	0.238971	0.193812	-0.0647247	1.76834	-0.0682268	0.101819	0.0152643	0.0449069	-1.21245	2.24607	-0.35295	0.0502879	0.0343594	0.022811	-1.6489	2.30576	-0.287724	0.0649948	0.0073204	0.0219899
18	-7.61436	2.02926	0.528494	0.137171	0.10756	0.181225	-9.97259	2.43132	0.380346	0.168305	0.0889374	0.158191	-7.52699	1.84166	0.404417	0.166876	0.260689	0.209572	0.171558	1.69441	-0.0197673	0.107647	0.0247063	0.0412369	-1.10546	2.23981	-0.31719	0.062714	0.0390888	0.0304895	-1.51099	2.33375	-0.244749	0.0715184	0.0209527	0.0260112
19	-7.47914	2.04291	0.543964	0.131229	0.10902	0.164395	-9.84881	2.34019	0.41659	0.161168	0.0518337	0.160139	-7.7957	1.8885	0.447918	0.168828	0.261391	0.217	0.362975	1.61545	0.0279005	0.117528	0.0424206	0.0287144	-0.976462	2.20696	-0.279054	0.0767032	0.04199	0.0411894	-1.31059	2.34054	-0.201156	0.0768294	0.0304275	0.0332384
20	-7.31363	2.07687	0.557994	0.125665	0.0677341	0.150853	-9.62219	2.24519	0.443348	0.152466	0.0227166	0.149923	-8.00878	1.93451	0.483812	0.167189	0.240667	0.22113	0.48825	1.54161	0.0766396	0.132414	0.0639521	0.0176395	-0.837998	2.16218	-0.238638	0.0912339	0.0430058	0.0490181	-1.04358	2.32035	-0.161651	0.0824106	0.0293743	0.0410372
21	-7.10249	2.12669	0.567567	0.120808	0.031491	0.1421	-9.27137	2.15579	0.457667	0.144263	-0.0231354	0.134423	-8.18501	1.98406	0.515355	0.163661	0.235804	0.223048	0.540276	1.46794	0.128116	0.148963	0.100225	0.0316924	-0.734757	2.11179	-0.196401	0.106774	0.044872	0.0548185	-0.748587	2.27468	-0.129145	0.0873806	0.0276433	0.0465667
22	-6.88306	2.19759	0.576775	0.117309	0.0332423	0.124265	-8.86729	2.10159	0.463668	0.137478	-0.0679694	0.127979	-8.29994	2.04015	0.542057	0.160064	0.189856	0.20228	0.496141	1.3894	0.185091	0.167244	0.153584	0.0669827	-0.659115	2.06612	-0.153665	0.122056	0.0432617	0.0558141	-0.446543	2.21716	-0.101597	0.0916403	0.0241598	0.0525714
23	-6.66675	2.27992	0.586806	0.114697	0.00156604	0.106992	-8.42163	2.09477	0.466127	0.1323	-0.094322	0.11739	-8.31168	2.08533	0.561561	0.157013	0.114282	0.217597	0.364763	1.32675	0.246086	0.185294	0.17983	0.0905043	-0.629835	2.03399	-0.106407	0.138925	0.0542556	0.05961	-0.152281	2.14958	-0.0772678	0.0962663	0.0210011	0.0498383
24	-6.43165	2.36193	0.598614	0.112206	-0.0171292	0.088144	-7.97283	2.13051	0.46693	0.128815	-0.10085	0.107142	-8.22077	2.1186	0.572423	0.152762	0.0453293	0.23283	0.20962	1.27469	0.306837	0.199408	0.206016	0.109849	-0.66789	2.01476	-0.0523794	0.157226	0.076583	0.0654851	0.112225	2.06961	-0.0527031	0.101878	0.0202563	0.0489744
25	-6.19223	2.4335	0.61205	0.108785	-0.0446443	0.072496	-7.52352	2.19886	0.468152	0.127131	-0.102704	0.103797	-8.07648	2.15776	0.571336	0.14522	-0.00474481	0.223484	0.0252616	1.25769	0.368829	0.209091	0.223616	0.126402	-0.733232	1.99779	0.00641731	0.175637	0.10431	0.0728816	0.363726	1.99438	-0.0248907	0.108239	0.0264292	0.0463929
26	-5.96271	2.48729	0.627716	0.104422	-0.0784729	0.0610907	-7.12222	2.29107	0.47412	0.125448	-0.0869157	0.107328	-7.89203	2.21601	0.569241	0.138304	-0.0119084	0.213289	-0.156797	1.28599	0.426157	0.214112	0.217916	0.132179	-0.845289	1.98841	0.0698807	0.193988	0.147192	0.0926325	0.547241	1.88827	0.00814257	0.115355	0.0420852	0.0356583
27	-5.72799	2.51626	0.648356	0.0992174	-0.103599	0.0535703	-6.76952	2.39707	0.486489	0.123531	-0.0847106	0.115748	-7.71434	2.29574	0.569616	0.132652	-0.039376	0.189438	-0.309102	1.35716	0.480554	0.213688	0.201314	0.125622	-1.02677	1.977	0.137672	0.21254	0.192007	0.11748	0.670858	1.76637	0.0476541	0.123503	0.0625028	0.0282571
28	-5.51205	2.5132	0.673385	0.092714	-0.137026	0.0556599	-6.48487	2.50403	0.504776	0.121816	-0.0974371	0.117456	-7.45401	2.36831	0.572266	0.128619	-0.112162	0.187094	-0.431398	1.45376	0.530728	0.208541	0.177559	0.125889	-1.20369	1.98035	0.203506	0.227558	0.208844	0.118617	0.725589	1.63224	0.0940249	0.133934	0.0987523	0.0384851
29	-5.28843	2.48284	0.701878	0.0840997	-0.188746	0.0826911	-6.22855	2.6186	0.528372	0.119079	-0.118597	0.118245	-7.12878	2.42075	0.577531	0.125539	-0.155322	0.19238	-0.486088	1.57005	0.576952	0.200583	0.120194	0.121864	-1.3992	1.96218	0.265193	0.237368	0.211322	0.111414	0.677781	1.47876	0.148133	0.145591	0.152582	0.0711871
30	-5.02052	2.42754	0.730767	0.0730666	-0.220079	0.113996	-6.01753	2.72814	0.55498	0.115099	-0.118323	0.114438	-6.77683	2.47441	0.582673	0.12183	-0.141071	0.170759	-0.478411	1.69078	0.620789	0.190695	0.0586215	0.116	-1.58035	1.94367	0.320036	0.241448	0.212924	0.106361	0.57069	1.35817	0.20863	0.158582	0.2053	0.10721
31	-4.74751	2.37553	0.760825	0.06034	-0.227807	0.139823	-5.80856	2.84402	0.582166	0.109814	-0.105895	0.113153	-6.45659	2.53199	0.591141	0.11749	-0.0959601	0.125659	-0.420583	1.80335	0.661168	0.178531	-0.0116839	0.115051	-1.77579	1.92403	0.369897	0.240517	0.220027	0.112991	0.434177	1.29988	0.275432	0.172262	0.254403	0.142237
32	-4.49902	2.32138	0.79018	0.0487931	-0.213259	0.153032	-5.63567	2.95121	0.612249	0.102347	-0.0703982	0.110997	-6.17865	2.60057	0.604305	0.112695	-0.0677614	0.104024	-0.290821	1.9018	0.698313	0.166232	-0.0790928	0.120925	-1.97329	1.92382	0.415699	0.235524	0.236457	0.123803	0.255546	1.33293	0.34445	0.186789	0.282675	0.167242
33	-4.2636	2.27908	0.819518	0.0394061	-0.228218	0.179774	-5.52329	3.03979	0.643719	0.0944673	-0.0459244	0.104154	-5.96497	2.66762	0.62351	0.107059	-0.0561227	0.0909694	-0.123	1.99574	0.735309	0.152634	-0.137397	0.131154	-2.15767	1.96673	0.458852	0.228965	0.237166	0.126757	0.0983712	1.41787	0.409401	0.197998	0.275089	0.171226
34	-4.02177	2.25142	0.849757	0.0342187	-0.273622	0.219938	-5.439	3.11692	0.676593	0.0858153	-0.0327374	0.097274	-5.77135	2.72615	0.645732	0.100248	-0.061002	0.0822169	0.090017	2.06149	0.769975	0.139508	-0.200005	0.139937	-2.32569	2.02813	0.498693	0.220911	0.225598	0.120647	-0.0300539	1.53576	0.467954	0.204671	0.246803	0.164509
35	-3.74338	2.24137	0.875236	0.035148	-0.321296	0.24012	-5.40091	3.18161	0.709368	0.0774949	-0.02376	0.0863108	-5.61599	2.771	0.671966	0.0925706	-0.059026	0.0720479	0.361017	2.09664	0.799212	0.124083	-0.242173	0.147071	-2.46526	2.11631	0.533842	0.210547	0.212402	0.115371	-0.116272	1.66881	0.519869	0.205834	0.215463	0.152639
36	-3.41553	2.2452	0.88962	0.0423705	-0.367423	0.262869	-5.36946	3.23657	0.743471	0.0690896	-0.0174852	0.0781407	-5.47559	2.8082	0.702339	0.0844344	-0.0546292	0.0604591	0.645019	2.10784	0.81691	0.104714	-0.250554	0.149064	-2.58488	2.20921	0.566552	0.198258	0.189539	0.11287	-0.18727	1.78938	0.563598	0.201267	0.191011	0.140851
37	-3.08894	2.27439	0.891392	0.0551166	-0.373836	0.256568	-5.34595	3.27416	0.775509	0.0612925	-0.0161028	0.0660111	-5.35179	2.83403	0.733969	0.0758331	-0.0492812	0.0520801	0.923888	2.10159	0.823607	0.083683	-0.23136	0.142744	-2.67508	2.31268	0.597574	0.184886	0.164988	0.113301	-0.248522	1.90443	0.603598	0.192399	0.160897	0.128291
38	-2.7524	2.31182	0.883414	0.0711981	-0.33517	0.214758	-5.31585	3.30247	0.806149	0.0543131	-0.0183774	0.0498158	-5.24717	2.85073	0.766703	0.0677023	-0.0365757	0.0502463	1.17757	2.07896	0.81727	0.065392	-0.202153	0.139544	-2.75633	2.4139	0.626326	0.171608	0.146907	0.111077	-0.298113	2.01387	0.641743	0.18012	0.130097	0.113977
39	-2.45649	2.35161	0.864974	0.0905785	-0.279437	0.173949	-5.27758	3.32102	0.831767	0.0492602	-0.0256922	0.0347306	-5.16993	2.85952	0.79884	0.0600629	-0.0154246	0.0459621	1.39096	2.03381	0.794461	0.0581734	-0.150061	0.141055	-2.83062	2.51008	0.655704	0.159074	0.124465	0.100316	-0.319071	2.10362	0.68102	0.165329	0.104922	0.100656
40	-2.2093	2.38416	0.83893	0.110653	-0.222924	0.136774	-5.21751	3.33638	0.85407	0.046208	-0.0354451	0.0234885	-5.113	2.86144	0.830316	0.053017	-0.00638312	0.04679	1.52353	1.96673	0.755121	0.0706383	-0.0697062	0.146638	-2.90227	2.59845	0.688632	0.146639	0.11348	0.0896677	-0.34858	2.1915	0.720344	0.150839	0.084798	0.090076
41	-2.02591	2.41018	0.803209	0.129466	-0.14538	0.0914739	-5.15149	3.33986	0.874724	0.0442009	-0.0432009	0.0194983	-5.06968	2.84863	0.861546	0.0459313	-0.0133152	0.0571233	1.53396	1.86739	0.702778	0.0930978	0.00613021	0.157935	-2.97113	2.67288	0.724212	0.135642	0.0971614	0.0747686	-0.360656	2.26232	0.76059	0.136438	0.0694272	0.0729421
42	-1.93239	2.43484	0.760031	0.144629	-0.0768952	0.0637	-5.08735	3.34042	0.893904	0.0425071	-0.0375001	0.027318	-5.02501	2.82827	0.891369	0.0384521	-0.0280778	0.0754552	1.36313	1.74598	0.638502	0.115053	0.0961115	0.166501	-3.03057	2.72922	0.76235	0.127128	0.0821693	0.0588678	-0.383028	2.31835	0.800709	0.123887	0.0619165	0.0632661
43	-1.92149	2.44869	0.707215	0.157085	-0.0232567	0.0474478	-5.03208	3.33738	0.911037	0.041218	-0.0266259	0.0343227	-4.98167	2.79423	0.918527	0.0321734	-0.0309459	0.0916868	0.985549	1.62738	0.564887	0.127981	0.21074	0.180757	-3.08376	2.7708	0.803552	0.119919	0.0680672	0.0458872	-0.405688	2.36559	0.837659	0.11383	0.0595621	0.0487659
44	-2.00489	2.44934	0.649047	0.163883	0.0340603	0.0439704	-4.98763	3.33118	0.927559	0.0398979	-0.00966838	0.0436184	-4.94894	2.75459	0.941025	0.0268658	-0.0246785	0.105334	0.405176	1.60222	0.48035	0.13223	0.278712	0.198838	-3.12344	2.79584	0.844262	0.11546	0.0491103	0.0430797	-0.437616	2.39833	0.87108	0.105582	0.0674259	0.0296945
45	-2.20679	2.45339	0.582439	0.162379	0.0771807	0.0412082	-4.95729	3.32428	0.944253	0.0386647	-0.00405872	0.0473768	-4.92555	2.70701	0.959623	0.0232642	-0.0289272	0.13273	-0.41811	1.70287	0.385912	0.127616	0.331011	0.213117	-3.15074	2.80309	0.886058	0.110357	0.0397629	0.0497377	-0.478078	2.41332	0.900366	0.0992988	0.0880966	0.0118074
46	-2.54753	2.45063	0.509016	0.153257	0.113148	0.0467859	-4.93612	3.3138	0.961663	0.0375603	0.0124746	0.0558681	-4.89508	2.65353	0.971679	0.0219643	-0.0355963	0.144932	-1.54835	1.93074	0.286706	0.116502	0.298986	0.185436	-3.18266	2.79496	0.924717	0.105853	0.043164	0.0524575	-0.548647	2.40839	0.922296	0.094073	0.148409	0.046891
47	-3.01526	2.45246	0.43085	0.138962	0.157432	0.0629607	-4.92429	3.29386	0.977322	0.0371761	0.00842877	0.0635512	-4.85028	2.60005	0.977092	0.0228701	-0.0328693	0.150907	-2.78712	2.30327	0.195856	0.102114	0.238619	0.139519	-3.21828	2.77609	0.959119	0.100794	0.0539627	0.0445027	-0.687578	2.36597	0.934243	0.0906777	0.235297	0.0975106
48	-3.61128	2.45548	0.354809	0.120589	0.167634	0.0779804	-4.9011	3.27309	0.990124	0.0390546	0.0146353	0.0760161	-4.80458	2.55031	0.974629	0.0246788	-0.0276464	0.158807	-4.07771	2.6606	0.12312	0.0865325	0.181304	0.118313	-3.26077	2.75	0.986794	0.0961151	0.0792823	0.0524248	-0.906236	2.28573	0.936684	0.0884958	0.332639	0.155578
49	-4.28178	2.47141	0.280476	0.0995077	0.152092	0.0792627	-4.89057	3.24288	0.997145	0.0445766	0.0179405	0.0828309	-4.78086	2.50378	0.96195	0.0265952	-0.0152808	0.160769	-5.32093	2.95422	0.0762417	0.0696574	0.128028	0.1051	-3.32161	2.71196	1.00627	0.0925278	0.118848	0.078988	-1.23464	2.16171	0.9285	0.0891247	0.468038	0.229084
50	-4.96691	2.50019	0.21435	0.0786897	0.124537	0.0654993	-4.88544	3.20533	0.997965	0.0539502	0.0167351	0.088469	-4.76271	2.45471	0.938566	0.0277105	0.0282121	0.155546	-6.38958	3.09273	0.0464916	0.0505791	0.0902498	0.0901223	-3.42503	2.65274	1.01582	0.0914183	0.181683	0.126236	-1.6918	1.98996	0.907299	0.0935555	0.579545	0.27374
51	-5.67467	2.52849	0.158162	0.0598638	0.100048	0.0518606	-4.88017	3.16136	0.990856	0.066153	0.0143114	0.08694	-4.79635	2.41936	0.90156	0.0284069	0.06703	0.149798	-7.30729	3.15314	0.0283318	0.034405	0.0646431	0.0659257	-3.5828	2.57344	1.0114	0.0934157	0.276995	0.188464	-2.27126	1.80104	0.87384	0.102051	0.677415	0.293853
52	-6.34431	2.56493	0.114252	0.0450767	0.0725526	0.0349732	-4.89142	3.11018	0.973366	0.0791695	0.0162095	0.0931047	-4.87413	2.3845	0.851643	0.0284217	0.12573	0.137085	-7.99305	3.14783	0.0153968	0.0214662	0.0487048	0.0486737	-3.84842	2.45557	0.994264	0.100038	0.395013	0.256128	-3.0199	1.58884	0.824527	0.114685	0.75533	0.283645
53	-7.00518	2.5924	0.0811129	0.0342932	0.0544732	0.0224691	-4.89755	3.05271	0.943539	0.0910319	0.0148487	0.0994177	-5.01506	2.36068	0.786843	0.0275286	0.176852	0.130869	-8.61261	3.13038	0.0054257	0.0114358	0.0230651	0.0221771	-4.24307	2.31081	0.963542	0.109698	0.516329	0.309399	-3.95954	1.40002	0.761958	0.128759	0.812666	0.259189
54	-7.64664	2.6401	0.0562967	0.0260757	0.0365476	0.0151186	-4.91346	3.00084	0.898144	0.101283	0.0177554	0.0982054	-5.20789	2.34342	0.711683	0.0255562	0.204665	0.113663	-9.1118	3.12392	0.000608909	0.00690889	0.0132178	0.0119163	-4.80018	2.14158	0.917627	0.122202	0.632805	0.34296	-5.04709	1.19461	0.687802	0.143886	0.834559	0.223562
55	-8.16878	2.70785	0.0373828	0.0187309	0.0249187	0.0120013	-4.94069	2.94983	0.835555	0.107906	0.0489304	0.109266	-5.47225	2.33389	0.622286	0.0242425	0.21939	0.0944323	-9.56923	3.11641	-0.00171325	0.00496578	0.00713807	0.00584644	-5.48622	1.95616	0.856909	0.134495	0.695499	0.341707	-6.31399	1.06842	0.602519	0.158894	0.784789	0.171687
56	-8.61447	2.80689	0.0215224	0.0116853	0.0164758	0.00858628	-5.01532	2.90582	0.756778	0.111168	0.104421	0.113322	-5.79483	2.33761	0.527937	0.0208092	0.210594	0.0779021	-9.95652	3.09207	-0.00295035	0.00401829	0.00277527	0.00173685	-6.33175	1.78687	0.772473	0.14908	0.684694	0.292889	-7.69362	0.989645	0.509593	0.171882	0.681668	0.146067
57	-8.9576	2.91201	0.0110902	0.00686409	0.00982429	0.00584805	-5.15691	2.87375	0.66225	0.108449	0.157587	0.107409	-6.16769	2.35767	0.43172	0.0183152	0.186562	0.0659073	-10.3205	3.02359	-0.00341481	0.00359637	0.000808571	0.000963454	-7.28547	1.62237	0.672191	0.161344	0.676976	0.248865	-9.12923	0.998348	0.415406	0.179773	0.539559	0.115826
58	-9.20138	3.01506	0.00486794	0.0036155	0.00478618	0.00296278	-5.3564	2.85595	0.558164	0.100908	0.194635	0.10034	-6.57304	2.4007	0.341728	0.0173428	0.155888	0.0564513	-10.7068	2.91784	-0.00326188	0.00353516	0.000471129	0.000900617	-8.45984	1.4476	0.553909	0.169178	0.615225	0.20241	-10.5551	1.06388	0.324144	0.174476	0.396172	0.102935
59	-9.41728	3.11635	0.00123412	0.00171085	0.00200398	0.00152521	-5.61488	2.86277	0.445874	0.086662	0.184021	0.0775137	-6.98229	2.47088	0.261748	0.0166294	0.118531	0.04407	-11.0801	2.75689	-0.00313055	0.00344331	0.000475689	0.000949062	-9.63828	1.28996	0.432169	0.167955	0.484396	0.144897	-11.9159	1.20452	0.241942	0.161235	0.275357	0.11275
60	-9.57889	3.22858	-0.00100216	0.000695557	0.0008982	0.00063413	-5.92497	2.90514	0.331414	0.0682284	0.173635	0.0607956	-7.3804	2.56315	0.193451	0.0155933	0.091655	0.0362829	-11.4322	2.53363	-0.0032912	0.00328133	0.000650445	0.00110473	-10.9578	1.146	0.315805	0.156039	0.363994	0.111366	-13.1142	1.29393	0.170664	0.136057	0.181102	0.118799
61	-9.61089	3.36427	-0.00203545	0.000805034	0.000841371	0.00104402	-6.25392	2.96395	0.229334	0.0510432	0.131231	0.0420953	-7.7491	2.67091	0.136143	0.0133267	0.0587944	0.0261794	-11.7499	2.25741	-0.00323484	0.00304265	0.00105761	0.00152964	-12.2346	0.994384	0.212256	0.133621	0.231884	0.0936385	-14.1525	1.32279	0.111563	0.103297	0.116844	0.101062
62	-9.6336	3.48743	-0.00209901	0.000912196	0.0012979	0.0012706	-6.59636	3.0525	0.143149	0.038264	0.0865477	0.0258387	-8.07918	2.79794	0.0898416	0.0107121	0.0358334	0.0208203	-11.9883	1.95686	-0.00285417	0.00268896	0.0017431	0.00216982	-13.5288	0.891296	0.127375	0.10272	0.128805	0.0830827	-14.9572	1.2674	0.0641524	0.0681576	0.0672883	0.0676569
63	-9.69421	3.60248	-0.00207618	0.00101568	0.00160748	0.00130381	-6.87005	3.15054	0.0829107	0.0303672	0.0484354	0.0160815	-8.36948	2.92515	0.0548665	0.00860256	0.0218794	0.0159253	-12.1184	1.66311	-0.00274738	0.00247854	0.00270043	0.00322374	-14.6011	0.82689	0.0683209	0.067376	0.0675448	0.0648732	-15.6168	1.16128	0.0311275	0.0389496	0.0350143	0.038294
64	-9.72692	3.7139	-0.00203693	0.00105707	0.0012368	0.00121838	-7.08943	3.26588	0.0453647	0.0241642	0.028366	0.0133712	-8.61273	3.05389	0.0305095	0.00810834	0.0160997	0.0117205	-12.0888	1.34107	-0.00269369	0.00235369	0.00403355	0.0045756	-15.4501	0.78136	0.0313499	0.037062	0.0332316	0.0378808	-16.1198	1.06876	0.0106371	0.0190149	0.0168395	0.0190885
65	-9.6878	3.81768	-0.0020267	0.00106511	0.00109522	0.00114795	-7.24353	3.36031	0.0238144	0.0174557	0.0167169	0.00969916	-8.79317	3.19433	0.015591	0.00739143	0.011374	0.00872695	-11.8203	1.00934	-0.0026293	0.00221736	0.00532069	0.00570884	-16.0202	0.713942	0.00862767	0.0156461	0.011028	0.0154891	-16.4601	0.996739	0.00231626	0.0107495	0.00818913	0.0091046
66	-9.59997	3.89208	-0.00200973	0.00110263	0.000998021	0.00104954	-7.34832	3.45554	0.0104835	0.0107598	0.0104081	0.00630508	-8.9429	3.3298	0.00741604	0.0060836	0.00684035	0.00591939	-11.2985	0.819171	-0.00274257	0.00224479	0.00634845	0.00667016	-16.3833	0.649875	-0.00135275	0.00577995	0.00147967	0.0041199	-16.6683	0.950457	-0.00234517	0.00653153	0.00564521	0.00584838
67	-9.47526	3.95984	-0.00198473	0.00111236	0.000904221	0.000930065	-7.4159	3.53774	0.00306732	0.00537716	0.00594259	0.0035398	-9.04452	3.46619	0.0031611	0.00474161	0.00467481	0.0049325	-10.5018	1.00936	-0.003082	0.00253357	0.00819766	0.00840984	-16.6045	0.627016	-0.00492512	0.00302578	-0.000958366	0.00092035	-16.7599	0.933633	-0.00474666	0.00484701	0.00264228	0.00247492
68	-9.33912	3.99889	-0.0018501	0.00106455	0.000536999	0.000670891	-7.4702	3.59914	-0.000744386	0.0024895	0.00319443	0.00139763	-9.10491	3.60914	0.00109167	0.00340967	0.00422986	0.00421759	-9.5301	1.4683	-0.00331022	0.002721	0.00774813	0.00809568	-16.7028	0.6259	-0.00560266	0.00285125	-0.000716652	0.000385575	-16.7374	0.945208	-0.00617459	0.00415905	0.000790348	0.000494806
69	-9.20574	4.01796	-0.00173641	0.00102205	0.000552755	0.000430649	-7.51971	3.64553	-0.00280768	0.00140611	0.00234121	0.000740604	-9.07805	3.72136	-0.000466698	0.0022485	0.00284164	0.00262277	-8.43317	1.99251	-0.00285694	0.00228011	0.0035754	0.00391155	-16.6911	0.66956	-0.00563865	0.0029262	-6.99972e-05	0.000310839	-16.6057	0.975213	-0.00673157	0.00402964	0.000682674	0.000247065
70	-9.06451	4.02457	-0.0016437	0.000997372	0.000384723	0.000442443	-7.54926	3.68049	-0.00394837	0.00109994	0.00163986	0.000566551	-8.98982	3.82158	-0.00163933	0.00135466	0.00176213	0.00156348	-7.27751	2.50485	-0.00237006	0.00183527	0.000730278	0.00120173	-16.5908	0.736193	-0.00561459	0.00292279	0.000328994	0.000371197	-16.3762	1.01035	-0.00658607	0.00398532	0.000894434	0.000486829
71	-8.90667	4.02176	-0.00148404	0.00099883	0.000155753	0.000447406	-7.56331	3.70094	-0.00428256	0.000820297	0.000759093	0.000360672	-8.87879	3.8949	-0.00226165	0.000848015	0.00106398	0.000941862	-6.13695	2.91668	-0.00242564	0.00188763	0.000296306	0.000847804	-16.4238	0.834262	-0.00564688	0.0028893	0.000566211	0.000507683	-16.042	1.06044	-0.00637146	0.00399892	0.000934072	0.000666308
72	-8.75881	4.01834	-0.001342	0.00104178	0.000258447	0.000439478	-7.55075	3.72035	-0.00412776	0.000740385	0.000523678	0.000420807	-8.75208	3.95438	-0.0025016	0.000796305	0.000702526	0.000655539	-5.08839	3.17763	-0.00297121	0.00240142	0.00115115	0.00160683	-16.2119	0.958641	-0.005717	0.00287242	0.000762424	0.000620152	-15.6273	1.12667	-0.00625686	0.0039644	0.000976645	0.000833476
73	-8.58981	4.00322	-0.00129086	0.000966133	0.000313688	0.000437519	-7.57043	3.73388	-0.00394824	0.000762325	0.000346207	0.000359244	-8.62983	3.99273	-0.00244844	0.000844506	0.000550021	0.000481934	-4.13554	3.34753	-0.0039789	0.00342563	0.00250502	0.00270319	-15.9453	1.09278	-0.00599262	0.00270412	0.00100278	0.000770448	-15.1506	1.2121	-0.00605982	0.00394142	0.00100446	0.000865557
74	-8.41701	3.9845	-0.00123089	0.000944386	0.000325347	0.000419772	-7.62321	3.75112	-0.00374536	0.000752739	0.000167535	0.000396361	-8.49353	4.02143	-0.0023128	0.00081946	0.000483951	0.000341337	-3.34535	3.38932	-0.0047189	0.00423726	0.00350927	0.0034784	-15.6243	1.24003	-0.00627902	0.00255064	0.0012652	0.000869773	-14.6061	1.30939	-0.00579629	0.00394016	0.00138607	0.000759573
75	-8.24099	3.96708	-0.001213	0.000922894	0.000303455	0.000300111	-7.66075	3.7604	-0.00363609	0.000742137	-0.000247237	0.000522681	-8.3667	4.0306	-0.0021326	0.000792271	0.000500304	0.000252473	-2.59657	3.35084	-0.00536629	0.00499874	0.00287979	0.00285914	-15.2673	1.38593	-0.00612159	0.00251326	0.00166328	0.00096406	-13.9958	1.41291	-0.00554687	0.00394071	0.0020796	0.00115244
76	-8.06974	3.95042	-0.00114408	0.000922185	0.00033549	0.000276077	-7.74128	3.7723	-0.00344374	0.000639513	-0.000629188	0.000543745	-8.22841	4.02263	-0.00195696	0.000754496	0.000507989	0.000209372	-1.95605	3.24487	-0.00543387	0.00516415	0.0018376	0.00179789	-14.8403	1.54281	-0.00545612	0.00267112	0.00165377	0.000985008	-13.3112	1.51246	-0.00538152	0.00400575	0.00296861	0.00216108
77	-7.88355	3.94082	-0.00112483	0.000899587	0.000333932	0.000213018	-7.82787	3.77523	-0.00376008	0.000538356	-0.00116812	0.000732611	-8.08633	3.99766	-0.00179279	0.000704246	0.000483824	0.000231937	-1.39248	3.12666	-0.00552394	0.0052503	0.00123561	0.00127694	-14.2857	1.7105	-0.00463994	0.0029797	0.00122804	0.00121736	-12.5337	1.59658	-0.00530804	0.00402846	0.00432529	0.00343998
78	-7.72554	3.9448	-0.00109879	0.000884424	0.000304804	0.000198154	-7.95918	3.7799	-0.00383457	0.000538183	-0.00213249	0.00139152	-7.94978	3.95413	-0.00164311	0.00069422	0.000480061	0.000304843	-0.841431	2.98899	-0.00549617	0.0052565	0.000833072	0.000888098	-13.7106	1.86898	-0.00435542	0.00306576	0.000921486	0.00135692	-11.7184	1.64554	-0.00520429	0.00407493	0.00666865	0.00596235
79	-7.58223	3.96034	-0.00112026	0.000876682	0.000293441	0.000271327	-8.09094	3.78339	-0.00435663	0.000854468	-0.00139212	0.000705987	-7.79601	3.89918	-0.00146617	0.000669043	0.000491616	0.000369425	-0.326474	2.84981	-0.00550594	0.00530672	0.000540178	0.000640865	-13.0369	2.05364	-0.0041664	0.00303852	0.000897032	0.00141978	-10.8181	1.63624	-0.00511255	0.00408837	0.00849127	0.00788241
80	-7.44763	3.98806	-0.00120773	0.000864377	0.000251014	0.000340218	-8.24083	3.7878	-0.00425128	0.00111437	-0.000847978	0.000413802	-7.61859	3.83098	-0.00131031	0.000659264	0.000485331	0.000429527	0.157695	2.71189	-0.00541484	0.00531133	0.000383389	0.000525085	-12.3058	2.24945	-0.00411079	0.00300976	0.00101378	0.0013966	-9.84858	1.56695	-0.00482544	0.00393304	0.00933751	0.00901062
81	-7.3021	4.01497	-0.00133096	0.000817696	-3.85064e-05	0.000353939	-8.41876	3.80076	-0.00374911	0.00103714	-0.00109667	0.000737447	-7.42205	3.75891	-0.00122255	0.000607743	0.000483742	0.000454885	0.56614	2.59172	-0.00545318	0.00529508	0.000257837	0.000417781	-11.5515	2.44431	-0.00406654	0.00294126	0.00141994	0.00145591	-8.84812	1.4284	-0.00450676	0.0036876	0.0108238	0.0105202
82	-7.10523	4.0178	-0.00143227	0.000737458	-0.000169872	0.000373129	-8.59842	3.81036	-0.0026625	0.000631186	-0.00101184	0.000913877	-7.22557	3.68644	-0.000933212	0.000643858	0.000449573	0.000472165	0.962479	2.47313	-0.00548897	0.00528432	0.000142857	0.000380155	-10.769	2.61177	-0.00393256	0.00288194	0.00198112	0.00177727	-7.69725	1.14623	-0.00444548	0.00365395	0.0135635	0.0133508
83	-6.87103	3.99799	-0.00147414	0.000675279	-0.000171822	0.000382753	-8.77951	3.82269	-0.00202322	0.000636425	-0.00031597	0.0004011	-7.01086	3.6081	-0.000651298	0.000694271	0.000452427	0.000513283	1.30411	2.37316	-0.00561653	0.00528649	0.000177194	0.00032614	-9.95432	2.72653	-0.00382335	0.00291004	0.00311945	0.00279897	-6.49441	0.783082	-0.00449357	0.00385677	0.0155517	0.0154813
84	-6.59004	3.95294	-0.00155295	0.000637805	-9.8534e-05	0.000368686	-8.91216	3.82084	-0.00150354	0.000782493	0.000260204	0.000296518	-6.78607	3.52996	-0.000547621	0.00063114	0.000504461	0.000551631	1.58814	2.28149	-0.00566202	0.00531304	0.000257933	0.000289559	-9.05815	2.75022	-0.00380529	0.00294562	0.00454439	0.00431364	-5.29169	0.464605	-0.00421775	0.0038401	0.0138809	0.0140346
85	-6.29447	3.88306	-0.0016691	0.000633	-9.1092e-05	0.000331416	-9.00171	3.81057	-0.00124678	0.000812339	0.000473152	0.000353156	-6.54829	3.45546	-0.000337266	0.000704498	0.000535045	0.00061761	1.83213	2.19945	-0.00571604	0.00529513	0.000256475	0.00026562	-8.07758	2.64368	-0.00369511	0.00307577	0.00593078	0.00575213	-4.15229	0.475883	-0.00378874	0.0037028	0.0103847	0.0108995
86	-5.96956	3.79551	-0.00173774	0.00063644	-0.000103535	0.000354318	-9.03467	3.7916	-0.00103779	0.000805546	0.000588609	0.00035228	-6.29132	3.37474	-0.000314289	0.000680772	0.000511565	0.000552121	2.01909	2.12991	-0.00578561	0.00523875	0.000208692	0.000252658	-7.05877	2.43595	-0.00347434	0.00309625	0.007882	0.00790009	-3.05476	0.790547	-0.00322197	0.00337425	0.00675348	0.00745374
87	-5.66473	3.70194	-0.00179381	0.000648455	-7.23243e-05	0.000258968	-8.98137	3.75688	-0.000755538	0.000787331	0.000442813	0.000321765	-6.01554	3.2912	-0.000234278	0.000733984	0.000485335	0.000478416	2.17164	2.06818	-0.00583544	0.00519849	0.000104218	0.000269017	-5.96824	2.07748	-0.00302279	0.00292729	0.00852753	0.00873546	-2.10844	1.11276	-0.00306576	0.00351359	0.0054975	0.00637389
88	-5.38005	3.60309	-0.0019904	0.000626364	2.19607e-05	0.000229067	-8.86682	3.71153	-0.000400449	0.000767977	0.000338245	0.000348697	-5.73228	3.20674	-0.000100413	0.000795378	0.000433705	0.000438302	2.26383	2.01167	-0.00589146	0.00515461	-0.00016479	0.000473292	-4.81532	1.65084	-0.00215261	0.00237209	0.00810055	0.00847567	-1.29274	1.39237	-0.00357626	0.00425974	0.00501707	0.00594905
89	-5.12342	3.51014	-0.00208888	0.000612333	-1.17546e-05	0.000234169	-8.68623	3.6555	-8.27067e-05	0.000763738	0.000166016	0.000427585	-5.40581	3.11417	8.8222e-05	0.000828345	0.000386168	0.000404056	2.30853	1.95045	-0.00593001	0.00502706	-0.000778709	0.0010458	-3.72435	1.25544	-0.00128686	0.00189423	0.00694978	0.007409	-0.624705	1.60037	-0.00418042	0.00512005	0.00455433	0.00541765
90	-4.91681	3.43559	-0.00211336	0.000632534	-5.83077e-05	0.000242463	-8.43622	3.59164	0.00025142	0.000818085	1.97085e-05	0.000464837	-5.07194	3.02174	0.000237629	0.00090422	0.000207009	0.000302586	2.29425	1.86754	-0.00599945	0.00489978	-0.00167071	0.00196496	-2.74095	1.00881	-5.09338e-05	0.00137342	0.00321225	0.00369206	-0.082563	1.75435	-0.00460342	0.00585833	0.00420598	0.00514667
91	-4.79786	3.3874	-0.00217832	0.000608091	-5.01111e-05	0.000319708	-8.14456	3.51836	0.000579341	0.000805155	-0.000164152	0.000436262	-4.71514	2.92142	0.000332031	0.000985018	-2.83319e-05	0.000277059	2.22669	1.7579	-0.00603628	0.00480746	-0.00258677	0.00283883	-1.87336	0.948703	0.000553685	0.00133527	0.00118501	0.00175366	0.35341	1.83851	-0.00490473	0.00628756	0.00397375	0.00477915
92	-4.73251	3.35329	-0.00219873	0.000572743	-5.82418e-05	0.000349724	-7.81801	3.4321	0.000958391	0.000867756	-0.000452216	0.000473827	-4.35263	2.82445	0.000398845	0.00111982	-0.000341515	0.000280251	2.12637	1.62535	-0.00614004	0.00468159	-0.0035131	0.00376544	-1.08331	1.07485	0.000770528	0.00135494	-2.46139e-06	0.000709112	0.747015	1.93142	-0.0049065	0.00635983	0.00341296	0.0041122
93	-4.69117	3.31668	-0.00217487	0.000575925	-0.000187671	0.000343655	-7.46111	3.33556	0.00121558	0.000896377	-0.000540471	0.000390801	-4.01859	2.74652	0.000432913	0.00121724	-0.000530366	0.000255023	1.94608	1.46924	-0.00621905	0.00459245	-0.00397693	0.00420446	-0.455293	1.25105	0.000115702	0.00169352	0.000808609	0.00131125	1.05543	1.9829	-0.00467013	0.00614009	0.0019976	0.00251385
94	-4.66777	3.27611	-0.00205773	0.000567363	-0.000171967	0.000306724	-7.09963	3.22373	0.00120155	0.000808845	-0.000590885	0.000366204	-3.72341	2.67771	0.000531096	0.00109285	-0.000612759	0.000226912	1.75159	1.29814	-0.00630227	0.00464406	-0.00467864	0.00489334	0.0346278	1.39211	-0.000860455	0.00244598	0.00225803	0.00265464	1.29197	2.01391	-0.00423904	0.00573056	0.000610522	0.00108007
95	-4.64781	3.24336	-0.00200139	0.000515543	-3.41896e-05	0.000321701	-6.74768	3.10632	0.000736769	0.000622693	-0.000477251	0.000328217	-3.47455	2.62266	-0.00035554	0.00150448	-0.000815355	0.000283562	1.52289	1.10233	-0.00640774	0.00473469	-0.00506884	0.00523225	0.447591	1.51589	-0.00162765	0.00320404	0.00278696	0.00315797	1.50356	2.03897	-0.00402893	0.00536514	1.38195e-05	0.000422907
96	-4.66494	3.2222	-0.00197301	0.000474057	-3.6629e-05	0.000346406	-6.40031	2.97925	0.00016397	0.000499033	-0.000221569	0.000277258	-3.26823	2.57864	-0.00210288	0.00227765	-0.00153473	0.000785749	1.29017	0.914845	-0.00651218	0.0047228	-0.00504589	0.00519647	0.761031	1.59463	-0.00236897	0.00379676	0.00269983	0.0030292	1.65899	2.04929	-0.00411401	0.005242	2.09341e-05	0.000307626
97	-4.72644	3.20301	-0.00207126	0.000500796	4.85546e-05	0.000335134	-6.07951	2.85174	-0.00132328	0.00083014	-0.000152219	0.000468829	-3.10864	2.54177	-0.00447656	0.00295665	-0.00263917	0.0015641	1.06403	0.740613	-0.00648691	0.00473085	-0.00451853	0.00464385	0.986787	1.62762	-0.00291786	0.00413395	0.00175633	0.00198188	1.78668	2.05626	-0.00456914	0.0053413	0.00042624	0.000525947
98	-4.84989	3.18957	-0.0021488	0.000551393	-0.000551796	0.000645236	-5.78481	2.72356	-0.00581926	0.00271673	-0.00125011	0.00221953	-2.99719	2.5074	-0.00774489	0.00359612	-0.00475892	0.00317154	0.86502	0.592844	-0.00630789	0.00449905	-0.00349064	0.00354557	1.15457	1.63694	-0.00621803	0.00335518	0.00113039	0.00103979	1.88378	2.06743	-0.00977314	0.00399043	0.000783316	0.00038534
99	-5.04559	3.16814	-0.00885192	0.00487772	-0.00640047	0.00493767	-5.5697	2.6022	-0.024865	0.00605641	-0.00292882	0.00634319	-2.94481	2.46506	-0.0175992	0.00909807	-0.00809332	0.00656387	0.680924	0.489255	-0.0157094	0.0037185	-0.00565476	0.00220938	1.20972	1.63519	-0.0294075	0.00254027	-0.000352337	0.00227221	1.89811	2.06345	-0.0331752	0.00271046	-0.00143152	0.00162309
100	-5.39435	3.12293	-0.0569063	0.0280371	-0.00754964	0.00767013	-5.44841	2.49024	-0.065406	0.0100133	-0.0178219	0.00825798	-2.97524	2.42075	-0.0376371	0.0237571	-0.00472899	0.00332832	0.376115	0.395446	-0.0771849	0.00109429	-0.00705144	0.00139236	1.15691	1.61206	-0.0753545	0.00254904	-0.0145524	0.00399972	1.83701	2.04519	-0.0753928	0.00111714	-0.00778619	0.00286774

## Sheet: b-d.Metrics
Subject ID	Increased dorsiflexion in swing (deg)	Peak power (W/kg)	Net work (J/kg)	Perturbed walking speed (m/s)
CTL 1	-0.625952	0.233118	-0.015633	0.33
CTL 2	2.31833	0.40659	-0.0181948	0.77
CTL 3	-0.239269	0.414728	-0.0772011	0.61
CTL 4	0.339379	0.397711	0.0117759	0.72
CTL 5	-0.266657	0.384876	-0.0458879	0.61
CTL 6	-4.21776	0.886126	0.0476134	0.59
AMI 1	2.95682	0.567911	0.110784	1
AMI 2	3.2133	1.47136	0.166804	0.83
AMI 3	4.55263	1.2139	0.0686181	0.89
AMI 4	5.82348	0.781867	0.155223	1.02
