# Supplementary material for: Continuous neural control of a bionic limb restores biomimetic gait after amputation
Source: Nat Med. 2024 Jul 1;30(7):2010–9. doi: 10.1038/s41591-024-02994-9 (PMC11271427; doi:10.1038/s41591-024-02994-9)
Supplement: Supplementary file 9 — Statistical source data. [file 41591_2024_2994_MOESM9_ESM.xlsx]

## Sheet: b.Correlation plots
Please use 'Supp_data_fig1' and 'Supp_data_fig2' to plot Fig. 5b.

## Sheet: c1.Gross bionic score
Subject ID	PC1 score			Factor	PC1		Please use 'Supp_data_fig1' and PC1 scores to plot Fig. 5c.
CTL 1	-5.96044		Level-ground walking	Peak power	0.20683
CTL 2	-0.0117998			Net work	0.186198
CTL 3	-5.14378			Speed	0.208773
CTL 4	-1.8122			LEK symmetry	0.182175
CTL 5	-5.73202			Stance PO	0.207707
CTL 6	-4.66318			Swing FC	0.194041
CTL 7	-5.08636		Slope decline	Peak power	0.161039
AMI 1	4.9054			Net work	0.179379
AMI 2	2.75561			Speed	0.151394
AMI 3	2.93012			LEK symmetry	0.124705
AMI 4	5.2025			Stance PO	0.176415
AMI 5	3.87304			Swing FC	0.180984
AMI 6	3.83257		Slope incline	Peak power	0.202034
AMI 7	4.91055			Net work	0.196623
				Speed	0.178277
PC1 explained (%)	68.4237			LEK symmetry	0.159573
				Stance PO	0.205834
				Swing FC	0.206263
			Stair descent	Peak power	0.141727
				Net work	0.16214
				Speed	0.185585
				LEK symmetry	0.156193
				Stance WA	0.195572
				Swing FP	0.170047
			Stair ascent	Peak power	0.186713
				Net work	0.174091
				Speed	0.189263
				LEK symmetry	0.17411
				Stance PU	0.193198
				Swing FC	0.204645

## Sheet: c2.Perturbation response score
Subject ID	PC1 score		Factor	PC1		Please use 'Supp_data_fig1' and PC1 scores to plot Fig. 5c.
CTL 1	-1.61861		Swing OC	0.486447
CTL 2	-2.18973		Peak power	0.448198
CTL 3	-1.01278		Net work	0.533679
CTL 4	-1.45729		Speed	0.526948
CTL 5	-0.432481
CTL 6	-0.703022
AMI 1	2.28301
AMI 2	1.67591
AMI 3	2.21244
AMI 4	1.24255
PC1 explained (%)	71.4032
