# Supplementary material for: Continuous neural control of a bionic limb restores biomimetic gait after amputation
Source: Nat Med. 2024 Jul 1;30(7):2010–9. doi: 10.1038/s41591-024-02994-9 (PMC11271427; doi:10.1038/s41591-024-02994-9)
Supplement: Supplementary file 10 — Statistical source data. [file 41591_2024_2994_MOESM10_ESM.xlsx]

## Sheet: a.Neuromechanical profiles
Cycle (%)	CTL TA-DF EMG, mean	CTL TA-DF EMG, SEM	CTL GA-DF EMG, mean	CTL GA-DF EMG, SEM	CTL TA-DF FL (mm), mean	CTL TA-DF FL (mm), SEM	CTL GA-DF FL (mm), mean	CTL GA-DF FL (mm), SEM	CTL TA-PF EMG, mean	CTL TA-PF EMG, SEM	CTL GA-PF EMG, mean	CTL GA-PF EMG, SEM	CTL TA-PF FL (mm), mean	CTL TA-PF FL (mm), SEM	CTL GA-PF FL (mm), mean	CTL GA-PF FL (mm), SEM	AMI TA-DF EMG, mean	AMI TA-DF EMG, SEM	AMI GA-DF EMG, mean	AMI GA-DF EMG, SEM	AMI TA-DF FL (mm), mean	AMI TA-DF FL (mm), SEM	AMI GA-DF FL (mm), mean	AMI GA-DF FL (mm), SEM	AMI TA-PF EMG, mean	AMI TA-PF EMG, SEM	AMI GA-PF EMG, mean	AMI GA-PF EMG, SEM	AMI TA-PF FL (mm), mean	AMI TA-PF FL (mm), SEM	AMI GA-PF FL (mm), mean	AMI GA-PF FL (mm), SEM
0	0.0107148	0.00743675	0.00694982	0.00200618	-0.000937674	0.0157382	-0.0249921	0.0153524	0.0316409	0.01891	0.0036145	0.0010847	-0.0194496	0.01233	0.0100918	0.00452349	0.00785166	0.00462966	0.00768367	0.00240974	-0.0220064	0.0203662	0.013115	0.0112976	0.0153665	0.0128143	0.00514966	0.00256912	0.00624619	0.00469641	0.0219408	0.0138724
1	0.0104325	0.0071574	0.00618401	0.00175596	0.000995113	0.0147896	-0.0244127	0.015011	0.0311783	0.0190581	0.00324438	0.000865659	-0.0190913	0.0120641	0.0103442	0.00509816	0.00735868	0.00429338	0.00792825	0.00268196	-0.0207235	0.0194721	0.0138578	0.0115562	0.0156286	0.0128795	0.00519107	0.00264274	0.00613688	0.0045382	0.0224548	0.0136647
2	0.0101033	0.0073373	0.00683571	0.00218052	0.0022068	0.0144457	-0.0250323	0.0151854	0.0299731	0.0184718	0.00312516	0.000925632	-0.0189781	0.0120314	0.0106783	0.00592843	0.0074313	0.00438406	0.00787787	0.00296898	-0.0190884	0.0186944	0.0147734	0.0118324	0.015396	0.012668	0.00525494	0.00274335	0.00500943	0.00479442	0.0229598	0.0137492
3	0.0112343	0.00775494	0.00659511	0.00213496	0.0028162	0.0146514	-0.0258184	0.0154522	0.0278078	0.0169669	0.00332095	0.000882211	-0.0196209	0.0123609	0.0109213	0.00637661	0.00745486	0.0045469	0.00805065	0.00329814	-0.0167899	0.0179811	0.0149441	0.0119771	0.0160226	0.0132649	0.00625502	0.00266578	0.00380259	0.00503889	0.0233789	0.0139145
4	0.0113573	0.00842448	0.00653825	0.00206079	0.00350816	0.0150511	-0.0264503	0.0157721	0.0269931	0.0168455	0.00343998	0.000861454	-0.0198686	0.0126004	0.0107444	0.00628708	0.00733422	0.00462885	0.00886022	0.00357544	-0.0136514	0.0171006	0.0154709	0.0120162	0.0153154	0.0126093	0.00732699	0.00280802	0.00312813	0.00497885	0.0238079	0.0140894
5	0.0114693	0.00839032	0.00587565	0.00189309	0.00466815	0.015576	-0.0266255	0.015953	0.0272506	0.0168923	0.00408981	0.000856333	-0.0200295	0.0124528	0.00981538	0.00612236	0.00717427	0.00454955	0.00924263	0.0039235	-0.0104192	0.0165152	0.015813	0.0120582	0.016222	0.0135992	0.00718687	0.00286352	0.00223254	0.00511366	0.0239293	0.0142591
6	0.011141	0.0081163	0.00515102	0.00169494	0.00582695	0.0158571	-0.0265279	0.0159453	0.0274864	0.0169223	0.00408166	0.000875424	-0.0202781	0.0124274	0.00874604	0.00607543	0.00721324	0.00471807	0.00920756	0.00421058	-0.00722484	0.0160112	0.0160666	0.0121411	0.0160445	0.0133762	0.00684384	0.0029294	0.0016219	0.00529109	0.0236386	0.0143606
7	0.0110813	0.00814946	0.00504038	0.00153505	0.0066808	0.0158992	-0.0263712	0.0159526	0.0265057	0.016716	0.00406162	0.000856837	-0.0191439	0.0121042	0.00752793	0.00628965	0.00733863	0.00500666	0.00912395	0.00454697	-0.00374529	0.0153002	0.0163656	0.0122815	0.0164147	0.0138148	0.00680841	0.00294465	0.000913776	0.00569422	0.0233465	0.014426
8	0.0106185	0.0076609	0.0044664	0.00124305	0.00757445	0.015715	-0.0260495	0.0159245	0.0268101	0.0171366	0.00375688	0.000931607	-0.0177293	0.0117251	0.00650297	0.0069793	0.0074678	0.00526887	0.00846814	0.00481775	-0.000589665	0.0146935	0.0168911	0.0124588	0.0162019	0.0138451	0.00650873	0.00298216	0.000265034	0.00641169	0.0231878	0.0143782
9	0.0107438	0.00791112	0.00432615	0.00129435	0.00804912	0.0151707	-0.0257402	0.0157994	0.0280355	0.0178754	0.00355601	0.00078858	-0.0163122	0.0113648	0.00610177	0.00758191	0.00761263	0.00529581	0.00836172	0.00477293	0.00204854	0.0139192	0.0176447	0.012683	0.0159732	0.0136519	0.00657522	0.00293398	-0.000178824	0.00700027	0.022901	0.0141915
10	0.00995339	0.0071966	0.00379998	0.00115992	0.00791	0.0144339	-0.0255512	0.0156057	0.0278374	0.0175957	0.00402091	0.000757804	-0.0143807	0.0108171	0.0062441	0.00785927	0.0074494	0.00521553	0.00883281	0.00471933	0.00414167	0.0133852	0.0182863	0.0129024	0.0155215	0.0130322	0.00632807	0.00285397	-0.000753878	0.00755726	0.0226794	0.01383
11	0.0108498	0.00796109	0.00299408	0.00105195	0.00801495	0.0136438	-0.0253379	0.0153254	0.0274361	0.0171458	0.00370319	0.000782776	-0.0120363	0.0104308	0.0066141	0.00799269	0.00730601	0.00515222	0.00893837	0.00457187	0.00585473	0.0129887	0.0186882	0.013101	0.0160294	0.0134351	0.00498074	0.00253617	-0.000910912	0.00793266	0.0226508	0.0133274
12	0.0111275	0.00802033	0.00317265	0.00104399	0.00800009	0.0128852	-0.0247474	0.0150289	0.0267635	0.0173207	0.0035502	0.000870417	-0.00886897	0.0105734	0.00691126	0.00794987	0.0072575	0.00512841	0.00876595	0.00438967	0.00727666	0.0124134	0.0189183	0.0133284	0.0163419	0.0137721	0.00470493	0.00247691	-0.000976331	0.00805985	0.0225103	0.012885
13	0.0106923	0.00764026	0.00316616	0.00115302	0.00768762	0.0122547	-0.0238998	0.0148455	0.0272123	0.017133	0.003812	0.00106125	-0.00586439	0.0113575	0.007282	0.0078179	0.00732845	0.0052484	0.00873882	0.00418993	0.0086304	0.0118556	0.0190019	0.0135524	0.0158973	0.0132368	0.00446139	0.00241558	-0.000943218	0.00798238	0.0227184	0.0126132
14	0.0107505	0.00760914	0.00330084	0.0012224	0.0073222	0.0116392	-0.0229869	0.01472	0.027	0.0173484	0.00382596	0.000999165	-0.00359757	0.0120909	0.00792617	0.00765983	0.007236	0.00515917	0.00894459	0.00411629	0.0101544	0.011297	0.0191392	0.0136965	0.0158642	0.0132353	0.0042997	0.0023733	-0.000835711	0.00789052	0.0234547	0.012604
15	0.0101184	0.00711828	0.0035962	0.00118206	0.00699395	0.010844	-0.022478	0.0146473	0.0254618	0.015797	0.00350802	0.000836583	-0.00229594	0.0122982	0.00852949	0.00750262	0.00661267	0.0046702	0.00887185	0.00389373	0.0115265	0.0108531	0.0191584	0.0137425	0.0160406	0.0133258	0.00436863	0.00231826	-0.000851006	0.00785155	0.0244492	0.012694
16	0.00973191	0.00686644	0.00328869	0.00104029	0.00693605	0.00999769	-0.0222226	0.0146515	0.0235716	0.0154333	0.00350591	0.000737209	-0.00223942	0.0116247	0.00946616	0.00712307	0.00610207	0.00409832	0.00890523	0.00371545	0.0124124	0.0106483	0.0190449	0.0136608	0.0163514	0.0134761	0.00444778	0.00227364	-0.000955351	0.00810674	0.025224	0.0128743
17	0.00859663	0.00600508	0.00329978	0.001019	0.00694816	0.00935704	-0.022229	0.0147943	0.0243791	0.0156416	0.00383937	0.000655155	-0.00276887	0.0108436	0.0107265	0.00642101	0.00562973	0.00362616	0.00876021	0.00364882	0.013135	0.0105613	0.0189886	0.0135177	0.0164407	0.0133715	0.00446851	0.00223578	-0.000962731	0.00847227	0.0259613	0.0131511
18	0.00842298	0.00568488	0.00387083	0.00116034	0.00683093	0.00903783	-0.0221586	0.0148818	0.0239681	0.0153199	0.00373996	0.000685702	-0.00281394	0.0104011	0.0116612	0.00579847	0.00537112	0.00327379	0.0088663	0.00370383	0.0134817	0.0106853	0.0188303	0.0134059	0.0164815	0.0133271	0.00447396	0.00222052	-0.000604776	0.00872498	0.0265836	0.0134688
19	0.00808182	0.0059143	0.00461025	0.00164849	0.00628389	0.0093566	-0.0217288	0.014725	0.0230273	0.014387	0.00382509	0.000760984	-0.0015949	0.0106153	0.0124071	0.00527538	0.00466221	0.0028259	0.00842979	0.00371868	0.0136527	0.0109687	0.018501	0.013292	0.0167423	0.0134056	0.00442095	0.00223534	0.000164396	0.00888985	0.0268781	0.0137563
20	0.00860303	0.00618876	0.00506264	0.00151956	0.0057271	0.00987578	-0.0213169	0.0144468	0.0218352	0.0132736	0.00395663	0.000794861	0.000786383	0.0116033	0.013097	0.00488658	0.00431408	0.00252668	0.00791234	0.00376482	0.0137376	0.0114142	0.0181016	0.0132323	0.0162946	0.0133011	0.00444192	0.0021973	0.00122542	0.00911033	0.0267629	0.0139249
21	0.00960906	0.00648438	0.00484087	0.0014621	0.0055744	0.0102534	-0.0210421	0.0141462	0.0226669	0.0141586	0.00367224	0.000731009	0.00289829	0.012662	0.0134797	0.0046967	0.00407842	0.00229751	0.00782245	0.00388925	0.0138595	0.0118534	0.0176033	0.0132046	0.0163305	0.0134197	0.0040619	0.00220016	0.00161248	0.00952178	0.026747	0.0141145
22	0.00993838	0.00651316	0.0051633	0.00130443	0.00596211	0.0104713	-0.0209846	0.0137134	0.0210717	0.0133875	0.00331259	0.000554824	0.0047094	0.0137579	0.0137034	0.00451259	0.00385721	0.00210779	0.00721303	0.00404582	0.0149123	0.0118802	0.017162	0.013176	0.0166203	0.0136578	0.00427721	0.00212131	0.0016187	0.00983158	0.026702	0.0142189
23	0.0105752	0.00693053	0.00478936	0.00124111	0.00692663	0.0103155	-0.0207525	0.0131549	0.0209585	0.01254	0.00311365	0.000478975	0.00516403	0.0142537	0.0138633	0.00433692	0.00402966	0.00226483	0.00795289	0.00410849	0.0162316	0.0116413	0.0170165	0.0131233	0.0164645	0.0134754	0.00447996	0.00209659	0.00155089	0.00986859	0.026519	0.0140104
24	0.0107616	0.00730807	0.00483764	0.0011671	0.00754797	0.00978087	-0.0204382	0.0126162	0.0209217	0.0131678	0.00298637	0.00064249	0.00477815	0.0144464	0.0138907	0.00416966	0.00422562	0.00252767	0.00809952	0.00412049	0.017257	0.0113776	0.0170315	0.0129984	0.016237	0.0131534	0.00440789	0.00216496	0.00109382	0.00978669	0.0264794	0.0138326
25	0.0106549	0.00719068	0.00404015	0.000708397	0.00717892	0.00876954	-0.0199261	0.0122146	0.0213549	0.0136059	0.00302662	0.00103641	0.00537686	0.0154031	0.0140088	0.00397976	0.00446083	0.0028648	0.00793258	0.00410491	0.0179189	0.0111809	0.0171994	0.0128354	0.0171828	0.0140292	0.00446883	0.00219524	0.000215651	0.0097195	0.0262023	0.013709
26	0.0100485	0.00674932	0.00397372	0.000705002	0.00567049	0.00757632	-0.0192488	0.0119626	0.0204684	0.0131787	0.00319414	0.000904512	0.00615459	0.0165701	0.0140764	0.00381302	0.00458922	0.00311659	0.00761473	0.00407375	0.0184971	0.0110853	0.017264	0.0126384	0.0169931	0.0137658	0.0043596	0.00227031	-0.00100631	0.00967664	0.0254052	0.0135414
27	0.0101844	0.00672462	0.00400888	0.00074405	0.0040221	0.00662293	-0.0184959	0.011843	0.0202854	0.0128143	0.00286857	0.000934396	0.00746786	0.0178907	0.0139083	0.00372912	0.00476796	0.00323633	0.00731646	0.0040833	0.0190975	0.011112	0.0171796	0.0124067	0.0166124	0.0132803	0.00434724	0.00232684	-0.00232659	0.00961775	0.0247207	0.0135102
28	0.00965329	0.00625274	0.00367767	0.00075036	0.00264194	0.00606245	-0.0176453	0.0118519	0.0200887	0.0126038	0.00290604	0.000984563	0.00878316	0.0192557	0.0136879	0.00374037	0.0048893	0.00325306	0.00738156	0.00407415	0.0199547	0.0110131	0.0171181	0.0121406	0.0163511	0.0130839	0.00430716	0.00239019	-0.0036166	0.00960589	0.0239394	0.0133234
29	0.00959638	0.00606734	0.00347178	0.000623507	0.00151303	0.0057237	-0.0168755	0.0120379	0.0197962	0.0123287	0.00285835	0.000986934	0.00878993	0.0194407	0.0135624	0.00389447	0.00493064	0.00325608	0.00693835	0.00403641	0.0215988	0.0107546	0.0169846	0.0119521	0.0165995	0.0132221	0.00458679	0.00240848	-0.00455467	0.00969131	0.0226199	0.0127364
30	0.00979066	0.00573549	0.0038632	0.000705587	0.00106145	0.00557597	-0.0163647	0.0124674	0.0202281	0.0116919	0.00283399	0.0011049	0.00816222	0.0191945	0.0129746	0.00416775	0.00491205	0.00317795	0.00750881	0.0040622	0.0232839	0.0104897	0.0168446	0.0118158	0.016748	0.0132013	0.00456602	0.00247026	-0.00453256	0.00970065	0.0213666	0.0121357
31	0.0101269	0.00579591	0.00376388	0.000724054	0.00109679	0.00577068	-0.0162224	0.0130271	0.0204579	0.0104852	0.00337232	0.00117304	0.00658631	0.0185499	0.0121877	0.00449412	0.004652	0.00299023	0.0074664	0.00408426	0.0241351	0.0105122	0.0167458	0.0116802	0.0161199	0.0126557	0.00477203	0.00244963	-0.00382642	0.00957296	0.0203483	0.0117591
32	0.0101024	0.00600083	0.00386263	0.000747443	0.00128573	0.00612147	-0.0165302	0.0133762	0.0201117	0.00970221	0.00369847	0.00116664	0.00376103	0.0173051	0.0115763	0.00474558	0.00444164	0.00279353	0.00733157	0.00404668	0.0245242	0.0107229	0.0165732	0.0115667	0.0147417	0.01139	0.004878	0.00244169	-0.00339745	0.00954077	0.0193658	0.0116763
33	0.0102298	0.00598873	0.00371612	0.000652364	0.00106744	0.00669478	-0.0168434	0.0134711	0.0196367	0.00872106	0.00384335	0.00116223	0.00109748	0.016419	0.0110005	0.00486584	0.00411114	0.00259085	0.00699544	0.00400521	0.0241913	0.0107347	0.0161617	0.0114899	0.0143775	0.01114	0.00483553	0.00244347	-0.00246248	0.00936446	0.0182749	0.0119065
34	0.0115267	0.0061351	0.00379145	0.000704042	0.000740503	0.00740636	-0.0168683	0.0133676	0.0209515	0.00914727	0.00426647	0.00127459	-0.000897228	0.0160533	0.0104362	0.00497906	0.00414285	0.00256696	0.00703037	0.0040049	0.0230476	0.0108698	0.0157058	0.0114674	0.0146527	0.0114651	0.00499016	0.00244374	-0.000767125	0.00915714	0.017504	0.0125151
35	0.0122538	0.00625432	0.00388423	0.000813309	-0.00019953	0.00828219	-0.0166715	0.0130527	0.0213286	0.00921659	0.00440207	0.00123807	-0.00142407	0.0163298	0.0101294	0.00523595	0.00411771	0.0024661	0.00688939	0.00399948	0.022309	0.0110057	0.015347	0.0114916	0.0149958	0.0118155	0.00541716	0.0025285	0.00228186	0.00895912	0.0175389	0.0136451
36	0.0121937	0.0059491	0.00329892	0.000710436	-0.00179222	0.00914535	-0.0164074	0.0127167	0.0210169	0.00886465	0.00446316	0.00121387	-0.0013765	0.0172398	0.00995603	0.00563615	0.00389763	0.00228456	0.0071742	0.00390188	0.0218889	0.0110525	0.0152196	0.0115125	0.0141005	0.0109504	0.00583694	0.0025524	0.00743512	0.00907685	0.0176981	0.0150719
37	0.012044	0.006116	0.00296162	0.000827103	-0.00327788	0.00950421	-0.0161523	0.0124262	0.0231776	0.00962884	0.00439662	0.00117945	-0.00131921	0.018606	0.0096078	0.00611784	0.00378974	0.00218086	0.00716506	0.00376725	0.0216164	0.0112229	0.0151851	0.0115312	0.0142517	0.010767	0.00604265	0.00267754	0.0126494	0.00985047	0.0169741	0.016237
38	0.0116126	0.0057362	0.00262391	0.00066931	-0.00492485	0.0100275	-0.0158872	0.0121647	0.0244502	0.0100252	0.00425118	0.00123924	-0.00195177	0.0201139	0.00906341	0.00670788	0.00374965	0.0021753	0.00719298	0.00368889	0.0212814	0.0115383	0.0149417	0.0115252	0.0145332	0.0108584	0.00665709	0.00271406	0.0175684	0.0109471	0.0160932	0.0172232
39	0.0110096	0.00535385	0.00260541	0.000662292	-0.00606544	0.0105724	-0.0159022	0.0120785	0.0273638	0.011718	0.00391994	0.00120313	-0.0035618	0.0216063	0.00832687	0.00744338	0.00379389	0.0022745	0.0071035	0.00362123	0.0203214	0.0119403	0.0145231	0.0114228	0.0146666	0.0107419	0.0072564	0.00284564	0.0233558	0.0126655	0.0149503	0.0181265
40	0.0110558	0.00572754	0.00234437	0.000592536	-0.0069398	0.01142	-0.0160458	0.0121202	0.0285708	0.0125408	0.0037264	0.00102049	-0.00530738	0.0228417	0.00710949	0.00833283	0.00387234	0.00231779	0.00745288	0.00360979	0.0180585	0.0127971	0.0142337	0.0112185	0.0146287	0.0102911	0.00850807	0.00336483	0.0285971	0.0144686	0.0146128	0.0176423
41	0.00956866	0.00536692	0.0023516	0.00053235	-0.00795332	0.012822	-0.0159324	0.0121704	0.0299365	0.0133097	0.0038199	0.00101406	-0.00653997	0.0239127	0.00521243	0.00934566	0.00389752	0.00236734	0.00813746	0.00353382	0.0144534	0.0141409	0.0140886	0.0110081	0.0147303	0.00978111	0.00935633	0.00377788	0.0336635	0.016084	0.0137749	0.016694
42	0.00921794	0.00542872	0.00204071	0.000480288	-0.00859635	0.0144332	-0.0155492	0.012251	0.0306069	0.0133865	0.00439501	0.0012426	-0.00676112	0.0251761	0.00256612	0.0104514	0.00373672	0.00226146	0.00849719	0.00362151	0.00951266	0.0160203	0.0140852	0.0108488	0.0146759	0.00947931	0.010256	0.00433453	0.0386384	0.0172959	0.0118443	0.0151455
43	0.00861379	0.0052099	0.00192756	0.000422512	-0.00936508	0.0160241	-0.0148528	0.0122819	0.0330202	0.0140554	0.00458043	0.00136239	-0.00684466	0.0258364	-0.0003065	0.0116249	0.00394884	0.0022025	0.00894415	0.00395418	0.0035192	0.0183377	0.0145528	0.0107275	0.0146672	0.00887851	0.0109798	0.00473439	0.0420353	0.0175184	0.00981812	0.0131467
44	0.00923244	0.00525767	0.00217755	0.000521722	-0.0110226	0.0177578	-0.0141132	0.0123458	0.0364793	0.0164139	0.00523613	0.0020474	-0.00771977	0.0255715	-0.00315198	0.0127585	0.00399922	0.00215099	0.00947003	0.00455095	-0.00302734	0.0208918	0.0154702	0.0107586	0.0147437	0.00843374	0.0125467	0.00557785	0.0449165	0.01741	0.00416562	0.0121616
45	0.0109339	0.00594855	0.00205374	0.000577042	-0.0132062	0.0192183	-0.0135576	0.012457	0.0377851	0.0169875	0.00660446	0.00251028	-0.00938021	0.0251881	-0.00567145	0.0138611	0.00445915	0.00218582	0.0100141	0.00531855	-0.0113011	0.023941	0.0170358	0.011088	0.0147787	0.00801861	0.0147229	0.00652598	0.0493584	0.0183135	-0.00461665	0.0128941
46	0.0121138	0.00610682	0.00197573	0.000549309	-0.015575	0.0203652	-0.0130001	0.0124888	0.0390931	0.0173146	0.00981455	0.00327024	-0.0115	0.0252364	-0.00822453	0.0150038	0.00616851	0.00229158	0.0109118	0.00631683	-0.0236887	0.0274807	0.0193805	0.0117202	0.0144954	0.00722071	0.0180315	0.00735621	0.0555551	0.0206048	-0.0156836	0.0162271
47	0.014623	0.00547091	0.00298927	0.000682251	-0.0172864	0.0211408	-0.0125375	0.0124994	0.0409185	0.0176234	0.0128369	0.00381411	-0.0137389	0.0258955	-0.01093	0.0164327	0.00936952	0.00212206	0.0126063	0.00755729	-0.0418912	0.0307387	0.0230371	0.0126647	0.0141738	0.00660593	0.0225175	0.00853585	0.0642662	0.0250275	-0.0296764	0.0208969
48	0.0216237	0.00665768	0.0034931	0.000809278	-0.0193258	0.021901	-0.0121419	0.0121996	0.04446	0.0192028	0.0196756	0.00484705	-0.0165161	0.0267467	-0.0147513	0.0182885	0.0186896	0.00299498	0.0151794	0.0089934	-0.067158	0.0335545	0.0284713	0.0139356	0.0142884	0.00640775	0.0305256	0.010034	0.0767156	0.0325339	-0.0441872	0.0249105
49	0.0369974	0.00708692	0.00538033	0.00137427	-0.025462	0.0237276	-0.0110803	0.011238	0.0479398	0.0194672	0.0334571	0.0046253	-0.0189877	0.0270842	-0.0202653	0.0208175	0.0407814	0.00692059	0.0186251	0.0108608	-0.100657	0.0357801	0.0361686	0.0153489	0.0143768	0.00632573	0.0434352	0.00987352	0.090304	0.0408147	-0.0586808	0.0284081
50	0.0629446	0.00776861	0.00998294	0.00399097	-0.0361332	0.026738	-0.00965962	0.0102593	0.0553472	0.0205393	0.0764778	0.00807645	-0.0204792	0.0270828	-0.0270902	0.0243601	0.0826585	0.0111328	0.0257289	0.013357	-0.144549	0.0366089	0.0470632	0.01684	0.0136974	0.00582983	0.0839056	0.00898112	0.105093	0.0499413	-0.0730444	0.0322491
51	0.139932	0.0256809	0.0209719	0.00705887	-0.0521208	0.0313298	-0.00801536	0.0111709	0.0723039	0.0218092	0.152372	0.0142465	-0.0229187	0.0265202	-0.038808	0.028377	0.164138	0.0128576	0.0354324	0.0155163	-0.198934	0.0362882	0.0623273	0.0184922	0.015149	0.00589485	0.166291	0.0223563	0.120107	0.0588515	-0.0898994	0.036856
52	0.187888	0.0325373	0.034553	0.0104287	-0.0703741	0.0389113	-0.00584123	0.0159906	0.0902677	0.0234815	0.205171	0.017827	-0.0252459	0.0266705	-0.0556579	0.0325628	0.237219	0.0207005	0.0465042	0.0182279	-0.264056	0.0376717	0.0834153	0.0203041	0.017461	0.00631248	0.220271	0.0318935	0.134125	0.066952	-0.110814	0.0425625
53	0.234829	0.0337827	0.0473145	0.015889	-0.0890972	0.0486687	-0.00484567	0.0233594	0.114946	0.0279716	0.263838	0.024224	-0.0276146	0.0277821	-0.0767202	0.0367416	0.303857	0.0284939	0.0639574	0.0226987	-0.340517	0.042552	0.1106	0.0226981	0.0201343	0.00727029	0.272627	0.0428118	0.148368	0.0748421	-0.138331	0.0479466
54	0.289021	0.0291856	0.0582629	0.0202585	-0.112001	0.0566825	-0.00444959	0.031694	0.138834	0.0315377	0.306826	0.0305216	-0.0320198	0.0283808	-0.102486	0.0411343	0.363556	0.0314973	0.0788624	0.0269145	-0.425903	0.0500702	0.143673	0.0256073	0.022124	0.00762471	0.323967	0.0551807	0.163664	0.0814719	-0.172284	0.052774
55	0.343125	0.0337117	0.0676447	0.0237138	-0.14096	0.0617933	-0.00325222	0.040769	0.156417	0.0351543	0.350395	0.0345277	-0.0367457	0.0302198	-0.131417	0.0465047	0.431046	0.0327873	0.0932302	0.0313931	-0.517761	0.0612192	0.181841	0.0288303	0.0245602	0.00786473	0.368326	0.061666	0.183719	0.0875648	-0.210512	0.0580684
56	0.39091	0.0348385	0.0748322	0.0255994	-0.172779	0.0642734	-0.00222138	0.0497114	0.171583	0.0383989	0.387561	0.0363877	-0.0428764	0.0324308	-0.16305	0.0523515	0.478538	0.0313598	0.108096	0.0360826	-0.612807	0.0743981	0.223181	0.033031	0.0272215	0.00879947	0.398005	0.0662139	0.208447	0.0926788	-0.255437	0.0640351
57	0.446633	0.0352715	0.0827776	0.0287362	-0.208859	0.0659119	-0.00087976	0.0583832	0.187026	0.0444696	0.415958	0.043946	-0.0517376	0.0347924	-0.1912	0.0574834	0.524646	0.0316205	0.119586	0.0392705	-0.709319	0.0888207	0.264484	0.0384858	0.0304119	0.0100442	0.432251	0.0711517	0.235119	0.0961544	-0.309626	0.0727306
58	0.475607	0.0355034	0.0893224	0.0315909	-0.244909	0.0690733	0.00118987	0.067329	0.203093	0.0509192	0.434043	0.051422	-0.0615828	0.0381113	-0.217436	0.0623337	0.569613	0.031726	0.129916	0.0422876	-0.805155	0.104686	0.304699	0.0444819	0.0327309	0.0105436	0.456197	0.0734376	0.26098	0.0974663	-0.368384	0.0856426
59	0.496347	0.0357882	0.0931208	0.0334909	-0.276832	0.0738129	0.00305067	0.0754831	0.211627	0.052942	0.457755	0.0565011	-0.0738753	0.0394963	-0.245121	0.0674407	0.600396	0.0324872	0.139759	0.0456455	-0.892712	0.119252	0.343947	0.0508911	0.0346148	0.0109628	0.478194	0.0782987	0.285179	0.0977312	-0.42666	0.10013
60	0.520271	0.035264	0.0966671	0.0356588	-0.311135	0.0788741	0.00442988	0.0828237	0.219066	0.0568548	0.477609	0.0575227	-0.0865047	0.0393934	-0.270805	0.0710256	0.623081	0.034264	0.147881	0.0472081	-0.971919	0.133638	0.380584	0.0578583	0.036283	0.0114168	0.479713	0.0755255	0.307579	0.097485	-0.489117	0.114861
61	0.542013	0.0338765	0.102038	0.0378296	-0.346487	0.0836387	0.00528047	0.0887196	0.218079	0.0564295	0.482723	0.0606025	-0.0979035	0.0377932	-0.295735	0.0740718	0.644242	0.0371844	0.153063	0.0491449	-1.04381	0.147758	0.413717	0.0648062	0.037916	0.0117332	0.499157	0.0787995	0.32912	0.0968354	-0.554206	0.128403
62	0.569792	0.0317164	0.103525	0.0383839	-0.377067	0.0881643	0.00626405	0.0934027	0.218359	0.0579761	0.47777	0.0639682	-0.109103	0.0348975	-0.322275	0.0785733	0.649312	0.0420696	0.157991	0.0490989	-1.10786	0.160045	0.444328	0.0709886	0.0398389	0.0119631	0.512303	0.0768041	0.351352	0.0958734	-0.616716	0.138867
63	0.572594	0.0351288	0.102848	0.0384524	-0.406632	0.0931457	0.00721236	0.0968071	0.221984	0.060365	0.475546	0.0664053	-0.119819	0.0326862	-0.344997	0.0832214	0.64727	0.0455726	0.163871	0.0512291	-1.16537	0.17089	0.473822	0.0763479	0.0407059	0.0122816	0.524899	0.0738978	0.373875	0.0951067	-0.675538	0.145468
64	0.577032	0.0366971	0.104278	0.0383658	-0.433182	0.0975323	0.00740282	0.0985939	0.226112	0.0638598	0.468245	0.0650909	-0.130778	0.0315767	-0.364724	0.0883016	0.655698	0.0458261	0.168094	0.0528263	-1.2188	0.18043	0.501292	0.0811416	0.0412891	0.0122482	0.520372	0.0693125	0.395876	0.0945146	-0.731837	0.150128
65	0.585742	0.0342921	0.105348	0.0393187	-0.45518	0.101018	0.00677213	0.0997937	0.222597	0.0619603	0.470523	0.064634	-0.141828	0.0314163	-0.385385	0.0944817	0.652449	0.0497367	0.172232	0.0539001	-1.26675	0.187874	0.525528	0.0850846	0.0422153	0.0122373	0.515277	0.0656873	0.417001	0.0936891	-0.783081	0.153636
66	0.589495	0.0318194	0.108157	0.0409534	-0.474414	0.104402	0.00559803	0.101051	0.22081	0.0610225	0.463344	0.0665704	-0.151312	0.0317255	-0.403363	0.100443	0.650332	0.0497239	0.171029	0.0521614	-1.30762	0.19396	0.546851	0.0882288	0.0423921	0.0119454	0.505501	0.0608842	0.439156	0.093235	-0.828483	0.155912
67	0.593075	0.0310517	0.109423	0.0411366	-0.489056	0.107424	0.00400525	0.102643	0.220986	0.0611692	0.465958	0.0663028	-0.158978	0.0321617	-0.416738	0.105961	0.64947	0.0521103	0.168014	0.0498674	-1.34339	0.199409	0.565487	0.0908489	0.0423316	0.0119504	0.501214	0.0579466	0.460569	0.0920143	-0.873197	0.157803
68	0.594905	0.0306317	0.114061	0.0443856	-0.50132	0.110749	0.00240266	0.104375	0.22345	0.0633248	0.464306	0.0651592	-0.166326	0.0326311	-0.427922	0.110756	0.644546	0.0511668	0.167453	0.0490738	-1.37546	0.204363	0.581714	0.0930539	0.0421583	0.0120647	0.497564	0.0498343	0.479891	0.090152	-0.913486	0.158485
69	0.59689	0.0321992	0.116483	0.0472635	-0.513623	0.114395	0.000523197	0.105929	0.2233	0.0669865	0.458336	0.0629055	-0.173281	0.0333754	-0.437954	0.114355	0.64181	0.0524013	0.173826	0.051896	-1.40465	0.208809	0.596494	0.0952589	0.0425053	0.012421	0.494267	0.0438807	0.49679	0.087748	-0.953405	0.158691
70	0.590936	0.0344221	0.116324	0.0461228	-0.523722	0.117452	-0.00125816	0.107426	0.226656	0.0688575	0.458495	0.0600148	-0.179071	0.0341623	-0.448421	0.117118	0.63843	0.0523353	0.179066	0.0554857	-1.43264	0.213038	0.611171	0.0979852	0.042684	0.0124815	0.487204	0.0387307	0.510841	0.0846307	-0.993454	0.158885
71	0.584979	0.0321237	0.118242	0.0466055	-0.533241	0.120257	-0.00319688	0.10888	0.228675	0.0703243	0.461064	0.059695	-0.184674	0.0352093	-0.461856	0.119607	0.637819	0.0525144	0.176857	0.0541098	-1.45981	0.217162	0.625653	0.100904	0.0422702	0.0125149	0.480026	0.0365914	0.523056	0.0811732	-1.03124	0.159458
72	0.588068	0.0339144	0.123476	0.0493008	-0.542299	0.122796	-0.0059631	0.110378	0.227263	0.0708473	0.459282	0.0580375	-0.190777	0.036908	-0.474797	0.122151	0.6382	0.0520617	0.174469	0.0525239	-1.48478	0.220754	0.639235	0.103339	0.0425281	0.0127592	0.479167	0.0359695	0.534535	0.0780239	-1.06583	0.160172
73	0.588408	0.03633	0.125066	0.0503949	-0.549379	0.125154	-0.00876126	0.111725	0.225789	0.0716413	0.462049	0.0613777	-0.197002	0.0391846	-0.486299	0.124668	0.634887	0.0538804	0.173761	0.0528241	-1.5067	0.224044	0.651479	0.105296	0.0430198	0.0134027	0.474824	0.0332146	0.543993	0.0759	-1.09698	0.160987
74	0.588272	0.0343705	0.126048	0.0514296	-0.556746	0.127593	-0.0123189	0.113195	0.224084	0.0721216	0.462252	0.0592885	-0.2047	0.0423333	-0.497192	0.127285	0.634991	0.0538608	0.177503	0.0541902	-1.52491	0.22704	0.662082	0.106779	0.0436673	0.0144416	0.473847	0.0310355	0.552073	0.0741401	-1.12511	0.162839
75	0.589264	0.0423802	0.13016	0.0532437	-0.564612	0.130101	-0.0166872	0.114971	0.222546	0.0714572	0.463868	0.0556891	-0.213964	0.0461301	-0.50751	0.129641	0.628284	0.0553041	0.179441	0.0555172	-1.53937	0.229719	0.670988	0.107425	0.0439198	0.0146707	0.478939	0.0324005	0.557457	0.0727685	-1.15127	0.165425
76	0.588334	0.0401519	0.131579	0.0532714	-0.571641	0.132369	-0.0212105	0.11696	0.222437	0.0719027	0.458633	0.0531222	-0.222882	0.0494053	-0.517927	0.131085	0.621222	0.0523996	0.177016	0.0546087	-1.55034	0.232198	0.67851	0.107606	0.0441028	0.0152577	0.478723	0.0344422	0.56107	0.0717662	-1.17401	0.167983
77	0.583207	0.0409014	0.134752	0.0551454	-0.578479	0.134519	-0.0266216	0.119192	0.218225	0.0694802	0.455185	0.055357	-0.230438	0.0520498	-0.527898	0.13193	0.625022	0.0529337	0.17665	0.0542884	-1.55969	0.234908	0.685061	0.108026	0.0441873	0.0152919	0.483292	0.0364265	0.564385	0.0702619	-1.19437	0.170675
78	0.586371	0.0409013	0.134423	0.0560418	-0.584818	0.136711	-0.0322517	0.121424	0.214873	0.0676266	0.449318	0.0549718	-0.237296	0.0545659	-0.536516	0.132384	0.627772	0.0516195	0.175679	0.0528591	-1.56892	0.237488	0.690508	0.108746	0.044406	0.0152631	0.484239	0.0373628	0.567998	0.0682244	-1.21163	0.172061
79	0.57243	0.0420656	0.13074	0.0545177	-0.590908	0.138905	-0.0382235	0.12374	0.215971	0.0656152	0.443586	0.054465	-0.243668	0.0567394	-0.543049	0.132228	0.618525	0.0527811	0.171374	0.0503652	-1.57863	0.239617	0.694747	0.10928	0.0442802	0.0152426	0.481738	0.0372288	0.572123	0.0664449	-1.22778	0.172621
80	0.574951	0.0421126	0.131638	0.054827	-0.596303	0.14097	-0.0448	0.126112	0.213645	0.0652822	0.439157	0.0499732	-0.250106	0.0588342	-0.548631	0.131752	0.617705	0.0550037	0.166178	0.0470167	-1.58917	0.24135	0.698088	0.109673	0.0441884	0.0151885	0.48263	0.0381483	0.576644	0.0654716	-1.24189	0.172651
81	0.562915	0.0404315	0.129745	0.0529032	-0.600476	0.142832	-0.0514063	0.128372	0.214766	0.0658107	0.438691	0.0505506	-0.256624	0.0610093	-0.554684	0.131318	0.611679	0.0536334	0.167787	0.0486063	-1.60047	0.242749	0.700196	0.109822	0.043748	0.0149115	0.484862	0.0408684	0.581771	0.0655521	-1.25442	0.172429
82	0.561431	0.0407714	0.133548	0.0557599	-0.603911	0.144514	-0.0578795	0.130612	0.212983	0.0647023	0.434899	0.0488784	-0.26219	0.0628499	-0.561197	0.130808	0.611325	0.0531758	0.166978	0.0489196	-1.61134	0.24418	0.701159	0.109432	0.0431205	0.0147762	0.48618	0.0440255	0.586711	0.0657453	-1.2662	0.172743
83	0.551682	0.0431656	0.134604	0.0574498	-0.606036	0.146199	-0.0637296	0.132718	0.211501	0.0637016	0.433052	0.0480649	-0.266848	0.0644487	-0.567566	0.130428	0.609491	0.051535	0.167245	0.0490532	-1.62086	0.245802	0.702051	0.108837	0.0423063	0.0144063	0.485273	0.0455917	0.592235	0.0649598	-1.27456	0.17326
84	0.541369	0.0446757	0.135097	0.0577884	-0.608177	0.148071	-0.0689181	0.134676	0.213259	0.0655647	0.429851	0.0439165	-0.271433	0.066122	-0.573092	0.130346	0.605018	0.0513465	0.165571	0.0468492	-1.62956	0.247634	0.703917	0.10866	0.0417347	0.0140232	0.487761	0.0488983	0.598456	0.0632406	-1.28194	0.17421
85	0.530738	0.0443335	0.131285	0.0559669	-0.611092	0.149902	-0.0740864	0.136831	0.209852	0.0660998	0.427792	0.0437021	-0.276465	0.0677091	-0.578426	0.13013	0.598885	0.0501704	0.161836	0.0440889	-1.63682	0.24926	0.706702	0.108971	0.0420301	0.014134	0.482454	0.0488473	0.604234	0.0612301	-1.29087	0.17633
86	0.523717	0.0450073	0.13024	0.0557276	-0.614204	0.151445	-0.0791724	0.139164	0.209871	0.0687609	0.432095	0.0424948	-0.281474	0.069201	-0.583089	0.129724	0.590718	0.0503092	0.159044	0.043437	-1.64324	0.251142	0.710477	0.109667	0.0425085	0.0139261	0.477232	0.0472297	0.609084	0.0595021	-1.29961	0.179461
87	0.521312	0.0412544	0.129726	0.0566545	-0.618076	0.152709	-0.0842527	0.141745	0.209851	0.0679493	0.427071	0.0423787	-0.286216	0.0709108	-0.587637	0.1292	0.586677	0.0517188	0.160398	0.044515	-1.64822	0.253008	0.714837	0.110832	0.0430519	0.014289	0.470709	0.0464446	0.612697	0.0578848	-1.30706	0.18259
88	0.519124	0.0399567	0.131568	0.0575326	-0.621487	0.153808	-0.0891124	0.144259	0.210666	0.0688225	0.424746	0.0433093	-0.290879	0.0729879	-0.591796	0.128952	0.583783	0.0499407	0.159389	0.0438027	-1.65208	0.254694	0.719088	0.112204	0.0425621	0.0141883	0.470676	0.0507355	0.614607	0.0561939	-1.31286	0.185213
89	0.518813	0.041395	0.132245	0.0570933	-0.624454	0.155066	-0.0939354	0.146703	0.209754	0.0696316	0.425834	0.045245	-0.295184	0.0748297	-0.595216	0.128686	0.577019	0.0510534	0.160863	0.0435709	-1.65591	0.256312	0.723436	0.113615	0.043388	0.0150874	0.463807	0.0518366	0.615902	0.0544492	-1.31611	0.187323
90	0.512868	0.0414859	0.133522	0.0584088	-0.626833	0.156544	-0.0986878	0.149096	0.210475	0.0682907	0.431914	0.0433632	-0.299199	0.0762979	-0.598831	0.128212	0.572088	0.0518852	0.159678	0.0424639	-1.65877	0.257524	0.727474	0.114973	0.0427064	0.0146718	0.468814	0.0508562	0.617872	0.052777	-1.31984	0.189836
91	0.506699	0.039477	0.136172	0.0614247	-0.628666	0.157785	-0.103083	0.151021	0.214421	0.0695177	0.435355	0.0434865	-0.303002	0.0777343	-0.602936	0.127506	0.564962	0.0489134	0.159275	0.0423173	-1.66092	0.25812	0.730513	0.116186	0.0427992	0.0142234	0.476283	0.0532688	0.619887	0.0519004	-1.32388	0.192729
92	0.510528	0.0378191	0.13544	0.0613557	-0.630682	0.158789	-0.107377	0.152828	0.215662	0.0697287	0.431815	0.0429639	-0.305917	0.0788447	-0.607833	0.126459	0.563361	0.0500002	0.157473	0.0415156	-1.66323	0.25855	0.732639	0.11736	0.0425887	0.0143587	0.475914	0.0557575	0.621779	0.0515978	-1.32845	0.19561
93	0.511885	0.0375164	0.133742	0.0599899	-0.632873	0.159685	-0.111337	0.154773	0.213977	0.0698555	0.423079	0.0467864	-0.307455	0.079485	-0.613471	0.125342	0.561724	0.0510619	0.156345	0.041254	-1.66477	0.25893	0.73394	0.118852	0.0428366	0.0146961	0.469954	0.0528394	0.624028	0.0511445	-1.33215	0.197682
94	0.498961	0.0403956	0.133915	0.0602526	-0.635152	0.16057	-0.115154	0.156914	0.21288	0.0699399	0.420086	0.0494896	-0.309139	0.0803546	-0.618487	0.12447	0.561699	0.0533885	0.155937	0.0421336	-1.66548	0.259056	0.734324	0.120518	0.0426991	0.0148843	0.469863	0.0528887	0.626817	0.0505114	-1.33387	0.198846
95	0.495154	0.0396924	0.133897	0.0609586	-0.63742	0.161499	-0.119413	0.159409	0.214503	0.0706755	0.419861	0.0482415	-0.31103	0.0812382	-0.622129	0.123654	0.554257	0.0529873	0.155051	0.0421294	-1.6659	0.258947	0.734456	0.122046	0.0422607	0.0147046	0.47329	0.0529614	0.630119	0.0496917	-1.33318	0.199422
96	0.494342	0.0412023	0.132486	0.0607395	-0.640748	0.162259	-0.123763	0.162234	0.219728	0.0731606	0.418245	0.048351	-0.312802	0.0817394	-0.624217	0.123028	0.546412	0.0519878	0.15252	0.041476	-1.66678	0.258867	0.735105	0.123532	0.0420509	0.0139339	0.471913	0.053971	0.633257	0.0490903	-1.33118	0.199899
97	0.483474	0.0407069	0.131763	0.0605606	-0.645021	0.163003	-0.128223	0.16513	0.220359	0.0729174	0.418	0.0513639	-0.314517	0.0822105	-0.625286	0.122693	0.535576	0.0509678	0.149537	0.0404269	-1.6676	0.258646	0.736348	0.124772	0.0416725	0.0135028	0.480291	0.0526366	0.635795	0.0490424	-1.32978	0.200968
98	0.470791	0.0412648	0.130902	0.0600219	-0.649236	0.163582	-0.132532	0.167803	0.222887	0.0748107	0.413239	0.0508157	-0.315594	0.0824817	-0.626189	0.122672	0.525737	0.0508678	0.148621	0.040343	-1.66818	0.258514	0.737669	0.125464	0.0423552	0.0130961	0.471061	0.0505085	0.638911	0.0491674	-1.32913	0.203055
99	0.464678	0.0417674	0.132734	0.0612132	-0.6527	0.164259	-0.135986	0.170308	0.224192	0.0750645	0.409406	0.043444	-0.316055	0.0826625	-0.627624	0.122733	0.530218	0.0505525	0.146506	0.0403828	-1.66905	0.258978	0.738548	0.125697	0.0427435	0.0130744	0.466076	0.0491301	0.641862	0.0492352	-1.32961	0.205812
100	0.456873	0.0431019	0.13084	0.0601801	-0.655869	0.164883	-0.138888	0.172579	0.223491	0.074518	0.408784	0.0434987	-0.315796	0.0827311	-0.629092	0.122839	0.520189	0.0482094	0.145019	0.0388977	-1.66833	0.25966	0.739566	0.125782	0.0433046	0.0129573	0.458706	0.0473552	0.644247	0.0493453	-1.33039	0.208593
101	0.44971	0.0407133	0.131342	0.0601384	-0.658596	0.16534	-0.141389	0.174322	0.221737	0.07423	0.412437	0.042832	-0.31455	0.0826684	-0.630684	0.12299	0.514697	0.0485249	0.144273	0.0396293	-1.66552	0.260387	0.740596	0.12583	0.0427039	0.0128591	0.456843	0.0464575	0.646659	0.0493269	-1.32997	0.211184
102	0.446687	0.0414689	0.125561	0.0567671	-0.660617	0.165714	-0.143675	0.175728	0.215134	0.0715865	0.409433	0.0405962	-0.313283	0.082909	-0.630932	0.123502	0.507821	0.0461999	0.143836	0.0397352	-1.66226	0.261066	0.741339	0.125879	0.0433938	0.0133987	0.449525	0.0458651	0.648209	0.0491823	-1.32822	0.213479
103	0.43425	0.0392396	0.125735	0.0569385	-0.662345	0.166036	-0.146214	0.176951	0.212568	0.072258	0.411556	0.0386423	-0.312596	0.0833733	-0.630955	0.124029	0.497741	0.0432912	0.14385	0.0399559	-1.65896	0.261504	0.742305	0.126037	0.0425593	0.0133913	0.447558	0.0454313	0.648439	0.0488606	-1.32581	0.215433
104	0.432798	0.0407985	0.125326	0.05654	-0.663736	0.166307	-0.149157	0.178083	0.209239	0.0710006	0.418558	0.0369699	-0.312306	0.0838677	-0.631249	0.124315	0.495616	0.0419597	0.146025	0.0404971	-1.65585	0.261779	0.743365	0.126429	0.043149	0.0137473	0.447371	0.0445356	0.64805	0.0482117	-1.32454	0.217171
105	0.431008	0.0432876	0.123871	0.0560429	-0.664457	0.166492	-0.152197	0.179435	0.205083	0.0693745	0.421874	0.0374174	-0.312342	0.0841893	-0.632084	0.124223	0.488111	0.0400113	0.149339	0.0423073	-1.65327	0.262116	0.744243	0.126752	0.0435828	0.0136187	0.438128	0.0438678	0.647337	0.0474858	-1.32435	0.218852
106	0.428613	0.0411771	0.120575	0.0547727	-0.665191	0.166514	-0.15454	0.180757	0.204457	0.0699637	0.416625	0.0389857	-0.312914	0.0844912	-0.633944	0.123744	0.480585	0.0404993	0.151023	0.0429114	-1.65083	0.26289	0.744311	0.12676	0.04434	0.0140838	0.434163	0.0446013	0.646918	0.0466504	-1.32357	0.220554
107	0.423074	0.0383964	0.121673	0.055365	-0.665872	0.166382	-0.155986	0.181833	0.202946	0.0693222	0.416567	0.0364804	-0.312988	0.0847687	-0.636084	0.122952	0.483172	0.0402815	0.153852	0.0451907	-1.64779	0.264024	0.743376	0.126516	0.0438025	0.014201	0.437172	0.0474483	0.647183	0.0456226	-1.32124	0.22229
108	0.414168	0.0387723	0.118966	0.0538179	-0.666188	0.166217	-0.15693	0.182896	0.202976	0.0698851	0.415704	0.0382179	-0.311637	0.0844406	-0.637266	0.122314	0.47856	0.0404905	0.153721	0.0455684	-1.64463	0.265579	0.74228	0.126195	0.0429436	0.0145449	0.433986	0.044783	0.646812	0.0447473	-1.31646	0.223829
109	0.409117	0.0394857	0.118976	0.0536709	-0.667195	0.166106	-0.157827	0.183884	0.20335	0.0702865	0.418318	0.0364484	-0.309435	0.0836609	-0.63851	0.121839	0.475093	0.0426594	0.153414	0.045704	-1.64129	0.267369	0.741493	0.125946	0.0415734	0.0141034	0.435874	0.0416047	0.646662	0.0440735	-1.30966	0.224809
110	0.402693	0.0370059	0.114986	0.0517317	-0.668338	0.166132	-0.159159	0.185014	0.202512	0.0696824	0.416519	0.0380141	-0.307349	0.0829352	-0.640054	0.121396	0.472222	0.0429746	0.152227	0.0460963	-1.63809	0.268972	0.741025	0.125762	0.0425196	0.0145102	0.435978	0.0400853	0.646679	0.0436625	-1.30224	0.225322
111	0.399134	0.0345623	0.111203	0.0496003	-0.668829	0.166507	-0.160835	0.186343	0.198478	0.0669199	0.409808	0.0366368	-0.305755	0.0821958	-0.643088	0.120732	0.467596	0.0433665	0.149539	0.0450497	-1.63549	0.270353	0.740682	0.125675	0.0422174	0.0143781	0.4393	0.0401832	0.646607	0.0436676	-1.2956	0.225713
112	0.402891	0.0354019	0.110951	0.0498192	-0.669273	0.167053	-0.162599	0.187571	0.198165	0.0664503	0.410397	0.0383442	-0.305216	0.0818265	-0.647493	0.119966	0.459242	0.0430306	0.150029	0.0455111	-1.63309	0.271718	0.740331	0.125575	0.0422665	0.0141941	0.437274	0.0396489	0.647275	0.0439922	-1.29082	0.226113
113	0.400063	0.0361836	0.11286	0.051391	-0.669112	0.167484	-0.164291	0.188568	0.198997	0.0674709	0.409	0.0397335	-0.305558	0.0818639	-0.651128	0.119323	0.457317	0.0434925	0.14688	0.0432073	-1.63091	0.272814	0.740011	0.125413	0.042686	0.0143015	0.442061	0.0417184	0.647756	0.0445183	-1.28846	0.226436
114	0.393796	0.0355451	0.111805	0.0517132	-0.668609	0.167579	-0.165918	0.189236	0.196639	0.0666836	0.40394	0.0390201	-0.305546	0.0815697	-0.653945	0.118896	0.456047	0.0439244	0.145689	0.0428901	-1.62944	0.273631	0.73945	0.125348	0.043407	0.0148388	0.439766	0.0412929	0.647404	0.0451002	-1.28625	0.226671
115	0.386772	0.0339003	0.112991	0.0521897	-0.667847	0.167204	-0.16733	0.189649	0.196229	0.0660818	0.39617	0.041851	-0.304741	0.0810416	-0.655815	0.118732	0.453764	0.044451	0.141527	0.0413575	-1.62759	0.274149	0.738965	0.125396	0.042975	0.0144697	0.442851	0.0428592	0.646178	0.0456991	-1.28555	0.227248
116	0.383048	0.0314403	0.113171	0.0520452	-0.667135	0.16672	-0.168685	0.189806	0.19642	0.0671542	0.396413	0.044935	-0.303453	0.080547	-0.656276	0.118726	0.451875	0.0456146	0.138659	0.0396638	-1.62558	0.274595	0.738989	0.125563	0.0426586	0.0139986	0.441891	0.0417269	0.644622	0.0463963	-1.28611	0.228171
117	0.374858	0.0308604	0.113105	0.0527999	-0.666607	0.16623	-0.170196	0.189873	0.194879	0.0669437	0.402218	0.0461555	-0.301953	0.0801416	-0.656068	0.11885	0.443943	0.0437177	0.137646	0.0386804	-1.62355	0.275183	0.739728	0.125903	0.0433924	0.0139487	0.442963	0.0431911	0.643283	0.0470474	-1.28672	0.229287
118	0.367727	0.0316715	0.11346	0.0525949	-0.666573	0.165808	-0.171467	0.189923	0.196038	0.0654319	0.399646	0.0487333	-0.300606	0.0798428	-0.655594	0.119028	0.441184	0.0451025	0.133305	0.036539	-1.62142	0.27588	0.741198	0.126496	0.0429462	0.0134654	0.446056	0.0430966	0.643098	0.0476312	-1.28657	0.230531
119	0.366045	0.0310079	0.11427	0.0535835	-0.666428	0.165664	-0.172869	0.190069	0.19888	0.0665412	0.396035	0.049339	-0.299803	0.0791932	-0.655933	0.119065	0.441724	0.047099	0.131218	0.0347654	-1.61936	0.276548	0.7427	0.127082	0.0432226	0.0136546	0.441538	0.0429817	0.64389	0.0481965	-1.28534	0.231585
120	0.365029	0.0313201	0.112778	0.0523963	-0.666513	0.165697	-0.174657	0.190383	0.198585	0.0669439	0.395375	0.0477022	-0.299144	0.078358	-0.657128	0.118985	0.435948	0.046362	0.129696	0.0339294	-1.61741	0.277379	0.744038	0.127655	0.0433995	0.0141019	0.445368	0.0440972	0.645444	0.0484072	-1.28308	0.232546
121	0.35652	0.0299571	0.109441	0.0507364	-0.666325	0.165785	-0.176507	0.190983	0.19656	0.0672615	0.390076	0.0471933	-0.298705	0.0774959	-0.659156	0.118738	0.428851	0.0466828	0.127314	0.0341354	-1.61564	0.278198	0.745047	0.128149	0.042058	0.0137477	0.442437	0.0470301	0.647178	0.0482674	-1.28049	0.233609
122	0.349149	0.0308774	0.10699	0.0488834	-0.66524	0.166003	-0.178388	0.191733	0.195972	0.0668582	0.380107	0.04443	-0.298237	0.0766115	-0.662031	0.118338	0.428188	0.047653	0.126585	0.0342808	-1.61389	0.278616	0.745261	0.128528	0.0416813	0.0136764	0.444463	0.0477207	0.64812	0.0480049	-1.27604	0.234395
123	0.352573	0.0321288	0.105	0.0473097	-0.663794	0.166338	-0.180092	0.192275	0.192479	0.0652003	0.374558	0.043666	-0.297566	0.0757882	-0.664254	0.11804	0.425627	0.0471589	0.127691	0.0356707	-1.61241	0.278876	0.745247	0.128952	0.0401707	0.0128453	0.441985	0.0478648	0.648051	0.0476258	-1.26936	0.234806
124	0.345207	0.0322168	0.100617	0.0453582	-0.662008	0.166935	-0.181756	0.192705	0.191202	0.0658808	0.363655	0.0409858	-0.296911	0.0750927	-0.665525	0.118218	0.421847	0.0466363	0.129479	0.0373253	-1.61143	0.279253	0.745316	0.129305	0.0397959	0.0126862	0.435948	0.0452231	0.646594	0.0473374	-1.26242	0.234878
125	0.340629	0.0322784	0.0977618	0.0436218	-0.660757	0.167642	-0.183404	0.193121	0.188404	0.0656325	0.357379	0.0392561	-0.296419	0.0746049	-0.665721	0.118664	0.419314	0.0493841	0.127191	0.0357881	-1.61123	0.279424	0.744763	0.12949	0.0404239	0.0128577	0.435204	0.0463011	0.643761	0.0471101	-1.2558	0.234463
126	0.337581	0.0345669	0.0965441	0.04319	-0.659797	0.168343	-0.184595	0.19343	0.184823	0.0653731	0.353962	0.0367374	-0.295635	0.074061	-0.665326	0.119104	0.418635	0.0491004	0.126081	0.0365821	-1.61092	0.279344	0.743483	0.129422	0.0404718	0.013263	0.429841	0.0471484	0.639727	0.0469036	-1.24947	0.233497
127	0.34155	0.0344391	0.0933892	0.0416928	-0.658779	0.16894	-0.185374	0.193786	0.182097	0.0627957	0.352915	0.0353365	-0.295154	0.0737422	-0.665606	0.119437	0.416946	0.0493643	0.123312	0.0365921	-1.61048	0.27936	0.741857	0.129204	0.0388437	0.0128611	0.433437	0.0487377	0.635283	0.046725	-1.24469	0.232435
128	0.34148	0.0354778	0.0908126	0.0405906	-0.657079	0.169311	-0.185897	0.194099	0.174159	0.0618133	0.354018	0.0364806	-0.294771	0.0736542	-0.665221	0.119545	0.414626	0.048386	0.121704	0.0365006	-1.60968	0.279487	0.739635	0.128935	0.0379757	0.0123297	0.433629	0.0514351	0.630469	0.046354	-1.24078	0.231179
129	0.339784	0.0370588	0.0888656	0.0396272	-0.65412	0.16959	-0.18642	0.194191	0.17298	0.0621566	0.358543	0.0391423	-0.293447	0.0732849	-0.663798	0.119282	0.412969	0.0483402	0.120066	0.0358494	-1.60792	0.280091	0.737012	0.128739	0.038456	0.0126552	0.424408	0.0496038	0.6256	0.0457728	-1.23682	0.229046
130	0.337344	0.0356727	0.0864126	0.0381847	-0.650198	0.169874	-0.18694	0.194115	0.173299	0.0626756	0.363188	0.0417069	-0.291908	0.0729112	-0.661061	0.118938	0.407029	0.0465067	0.119269	0.0358291	-1.60591	0.281	0.734333	0.128757	0.0383554	0.0127087	0.420527	0.0478832	0.621915	0.0453178	-1.23136	0.225903
131	0.331831	0.0362982	0.0863551	0.0381513	-0.646591	0.170119	-0.187342	0.193872	0.173026	0.0628148	0.368136	0.0456093	-0.290546	0.0726521	-0.656726	0.118677	0.402665	0.0470483	0.117114	0.0346197	-1.60376	0.281941	0.731406	0.129082	0.0385843	0.0127392	0.421753	0.0492346	0.619126	0.0450763	-1.2223	0.221663
132	0.331498	0.0329062	0.0873278	0.0388956	-0.643745	0.170262	-0.188123	0.193353	0.171584	0.0626079	0.37003	0.044437	-0.289197	0.0725509	-0.650879	0.118394	0.393951	0.0460678	0.114239	0.0342498	-1.6001	0.282859	0.727578	0.129419	0.0388051	0.0128497	0.420128	0.0484919	0.61686	0.045198	-1.20931	0.216062
133	0.324688	0.0336368	0.0876226	0.0388081	-0.641671	0.170266	-0.188766	0.192783	0.169018	0.0608235	0.366567	0.0421199	-0.288622	0.0729383	-0.644874	0.118186	0.388932	0.0445362	0.114877	0.035682	-1.59559	0.28381	0.723248	0.12962	0.0380457	0.0122941	0.421068	0.0480585	0.614789	0.0457338	-1.19384	0.209942
134	0.315305	0.033262	0.0854214	0.0375537	-0.640812	0.170038	-0.188862	0.192303	0.162932	0.0586956	0.355302	0.0408586	-0.288583	0.0735923	-0.639637	0.117999	0.384022	0.0452956	0.111519	0.0340324	-1.59045	0.285038	0.718686	0.12982	0.0371565	0.0115539	0.421621	0.0473881	0.612179	0.0463528	-1.17726	0.20364
135	0.310981	0.0334916	0.0850119	0.0373535	-0.639507	0.16979	-0.188333	0.19176	0.159615	0.0582769	0.349714	0.0354311	-0.288245	0.0739323	-0.635119	0.117693	0.378722	0.0442064	0.108263	0.0311756	-1.58471	0.28656	0.713418	0.129928	0.0365698	0.0110589	0.410145	0.0492227	0.608353	0.0467616	-1.16077	0.19648
136	0.30995	0.0322498	0.0831446	0.0361057	-0.636114	0.169468	-0.187357	0.19123	0.155273	0.0563779	0.346593	0.0358618	-0.286923	0.0739873	-0.630541	0.117312	0.36815	0.0417988	0.107997	0.032012	-1.57862	0.288269	0.707404	0.129678	0.0363289	0.0111377	0.400564	0.0492587	0.60375	0.0470113	-1.14347	0.188548
137	0.304197	0.0299747	0.08185	0.0346683	-0.630388	0.168914	-0.186479	0.190748	0.151977	0.0554715	0.334502	0.0313879	-0.284406	0.0738225	-0.624618	0.117011	0.366164	0.0407375	0.106779	0.032155	-1.57197	0.290389	0.701498	0.129335	0.0363135	0.0107226	0.397324	0.0484192	0.599031	0.0472699	-1.12352	0.179054
138	0.298948	0.0304811	0.0778175	0.0325414	-0.622925	0.167832	-0.186517	0.19035	0.147862	0.0526583	0.332027	0.0298461	-0.281063	0.0735257	-0.61724	0.117014	0.358836	0.0415997	0.107294	0.0321509	-1.56497	0.292464	0.696186	0.129215	0.0360333	0.00973904	0.395399	0.0469242	0.595683	0.04756	-1.10112	0.16784
139	0.289834	0.0284801	0.0748255	0.0309213	-0.615733	0.166258	-0.187021	0.190046	0.145571	0.0502127	0.325437	0.0297045	-0.277314	0.0732638	-0.607878	0.117504	0.347282	0.0403925	0.109511	0.0337422	-1.55805	0.294196	0.691148	0.129083	0.0350206	0.00858672	0.384037	0.0452231	0.593665	0.0481817	-1.07675	0.156038
140	0.284606	0.0266037	0.0712375	0.0284398	-0.609336	0.164347	-0.187528	0.189714	0.142756	0.0472991	0.32122	0.0289013	-0.273284	0.0729954	-0.599662	0.117822	0.333252	0.0377642	0.10623	0.0332426	-1.55009	0.295701	0.685767	0.128771	0.0350329	0.00765304	0.366378	0.0446165	0.592874	0.0490951	-1.05084	0.144393
141	0.2774	0.0252164	0.0666281	0.025877	-0.603426	0.162475	-0.187053	0.188903	0.140861	0.0462593	0.319838	0.0304047	-0.269997	0.0731453	-0.592113	0.118213	0.326425	0.0372891	0.105223	0.0322375	-1.53997	0.296968	0.679502	0.128246	0.0353815	0.00689354	0.355795	0.0449766	0.592575	0.0499708	-1.02505	0.13355
142	0.265042	0.0211381	0.0604042	0.0230734	-0.595734	0.160572	-0.185407	0.18747	0.137571	0.0447658	0.314971	0.0337057	-0.266871	0.07356	-0.586413	0.11833	0.311096	0.0341024	0.100324	0.0286418	-1.52821	0.298277	0.672212	0.127397	0.0390903	0.00879803	0.344693	0.0421003	0.59114	0.051292	-0.999977	0.123077
143	0.250001	0.0196482	0.05362	0.0195456	-0.586313	0.15875	-0.182894	0.185428	0.132242	0.0429062	0.305179	0.034408	-0.26392	0.0740729	-0.580209	0.118717	0.294704	0.0327165	0.0992674	0.0276831	-1.51465	0.299333	0.663104	0.126019	0.039876	0.00891202	0.327135	0.0388424	0.587085	0.0528405	-0.975332	0.112883
144	0.238834	0.0171494	0.0450703	0.0158291	-0.577321	0.157139	-0.180382	0.182842	0.12462	0.0413201	0.283307	0.0318703	-0.260903	0.0749417	-0.571799	0.119715	0.275398	0.0300998	0.0968457	0.0272373	-1.49818	0.299794	0.651802	0.124212	0.0420617	0.00940553	0.298875	0.0317976	0.578256	0.053825	-0.948169	0.103104
145	0.224464	0.014147	0.0414064	0.0134037	-0.567343	0.155981	-0.178085	0.179742	0.11582	0.0381642	0.256666	0.027515	-0.25602	0.0750763	-0.562555	0.121105	0.246011	0.0269704	0.0930776	0.0257099	-1.47901	0.299962	0.638558	0.122021	0.0476886	0.0124154	0.274635	0.0281816	0.565775	0.0543165	-0.916911	0.0938673
146	0.2031	0.0102774	0.0392036	0.0110351	-0.557751	0.154929	-0.176167	0.175763	0.11004	0.0381067	0.226612	0.0210954	-0.247729	0.074857	-0.551209	0.123012	0.209862	0.023831	0.088465	0.023662	-1.45432	0.298665	0.621581	0.119437	0.0534169	0.0162889	0.239552	0.021125	0.549628	0.054665	-0.880625	0.0840857
147	0.171462	0.00488816	0.0379783	0.0103902	-0.548905	0.153841	-0.174137	0.170378	0.0960897	0.0359165	0.197769	0.0168958	-0.238225	0.0738666	-0.537744	0.124967	0.187715	0.0229352	0.0890828	0.0236803	-1.42391	0.296129	0.600513	0.116331	0.0605735	0.0194802	0.203616	0.0159485	0.531996	0.0539171	-0.842388	0.0743112
148	0.148388	0.00518529	0.0370216	0.010808	-0.53816	0.152414	-0.171649	0.164039	0.0851358	0.0360368	0.165368	0.0132108	-0.227746	0.0725683	-0.5228	0.126511	0.161982	0.0211846	0.0908275	0.0234915	-1.38694	0.292519	0.576664	0.113158	0.0665582	0.0204125	0.172622	0.0124019	0.512259	0.0525624	-0.800728	0.0652167
149	0.122617	0.00382946	0.0367384	0.0109033	-0.52552	0.150874	-0.169313	0.15719	0.0809159	0.0362725	0.131735	0.00890596	-0.217963	0.0715009	-0.507291	0.126923	0.138046	0.0176379	0.0901608	0.0230264	-1.34428	0.288501	0.550022	0.110189	0.0698476	0.0220387	0.138265	0.00896085	0.490506	0.0510372	-0.754965	0.0580619
150	0.089125	0.00111414	0.03552	0.0115144	-0.511778	0.14999	-0.167994	0.150109	0.0712566	0.0368849	0.0806269	0.0034124	-0.209127	0.0704699	-0.490093	0.126796	0.0924387	0.0162927	0.0901886	0.0233413	-1.30096	0.285017	0.52091	0.107261	0.0684498	0.0192397	0.0823565	0.00345142	0.466777	0.0494259	-0.710138	0.0537221
151	0.0662478	0.00364085	0.036519	0.0132673	-0.497426	0.149119	-0.167065	0.143602	0.0709517	0.0412286	0.0536547	0.0075238	-0.200768	0.068767	-0.472269	0.125734	0.070604	0.017596	0.0924402	0.0246774	-1.25646	0.281496	0.490339	0.10466	0.0714168	0.0186374	0.0540777	0.00684017	0.441856	0.0477988	-0.663432	0.0517188
152	0.0542701	0.00394506	0.0385036	0.0145564	-0.481825	0.148123	-0.166266	0.137241	0.071674	0.0449738	0.040584	0.00701036	-0.193177	0.066504	-0.448792	0.124396	0.0578035	0.0168313	0.0922337	0.0258883	-1.21101	0.27845	0.458697	0.101951	0.0720146	0.0194256	0.0398883	0.00768309	0.415658	0.0467206	-0.612525	0.0516622
153	0.0435335	0.00395716	0.0399848	0.0158802	-0.466567	0.146862	-0.165627	0.129808	0.0727559	0.0478118	0.0291646	0.00663713	-0.186512	0.0638875	-0.420638	0.12269	0.0491871	0.0162455	0.0964776	0.0277266	-1.16494	0.276157	0.426018	0.0983658	0.0740661	0.0201595	0.031401	0.00790264	0.391448	0.0474608	-0.560697	0.0523648
154	0.0372149	0.00436305	0.0398025	0.0164547	-0.449469	0.145353	-0.165624	0.121521	0.0729307	0.0479574	0.023571	0.00620208	-0.18022	0.061013	-0.393063	0.12099	0.0428623	0.0156489	0.102304	0.0291775	-1.11572	0.273752	0.394196	0.0937107	0.0740751	0.0216684	0.0249255	0.00741247	0.366589	0.049252	-0.512289	0.0528479
155	0.0339463	0.00454904	0.0407228	0.016816	-0.428204	0.143657	-0.167962	0.113439	0.0719927	0.0469781	0.017261	0.00529791	-0.17236	0.0585072	-0.364428	0.119638	0.0381509	0.0150439	0.107267	0.0309992	-1.06619	0.271674	0.363685	0.0882281	0.0657327	0.0183015	0.0209621	0.0070549	0.338013	0.0506757	-0.468272	0.0520008
156	0.031892	0.00490485	0.0449898	0.0171517	-0.405153	0.142302	-0.171446	0.106075	0.0731875	0.0477334	0.0140303	0.00423642	-0.163925	0.0561594	-0.335336	0.118543	0.0355584	0.014726	0.111176	0.0330896	-1.01554	0.269921	0.333852	0.0822158	0.0634389	0.0181945	0.0169552	0.00651046	0.308616	0.0524914	-0.429556	0.0504705
157	0.0308441	0.00530087	0.0469459	0.018364	-0.384353	0.140744	-0.175074	0.0999122	0.0755041	0.0487772	0.0113983	0.00340705	-0.156634	0.0533381	-0.307808	0.117737	0.0338793	0.0142989	0.111292	0.0350834	-0.961761	0.267321	0.306439	0.0763206	0.0589713	0.016485	0.0147887	0.0062391	0.279778	0.0544681	-0.395913	0.0489881
158	0.0294286	0.00572585	0.0490722	0.0192084	-0.365304	0.139009	-0.177261	0.0952855	0.076756	0.0475453	0.0105624	0.00315803	-0.150803	0.0502455	-0.282038	0.116585	0.0307516	0.0136048	0.111152	0.0364371	-0.908503	0.263578	0.280639	0.0713901	0.0553973	0.015384	0.0135587	0.00592703	0.249899	0.0557286	-0.362582	0.0482655
159	0.0298244	0.00643754	0.051262	0.0198047	-0.347916	0.137475	-0.176458	0.0915497	0.0782831	0.0476539	0.0104815	0.00322374	-0.146235	0.0472363	-0.256611	0.114465	0.0291196	0.0128155	0.111144	0.0379449	-0.854261	0.258202	0.255082	0.0674023	0.0520383	0.0151015	0.0112761	0.00572764	0.222332	0.0577499	-0.330316	0.0477906
160	0.0303337	0.00732253	0.053746	0.0201115	-0.331364	0.136285	-0.172477	0.0878923	0.076226	0.0461119	0.00999551	0.0028869	-0.143322	0.0444985	-0.232174	0.112192	0.0266487	0.011758	0.113485	0.0391235	-0.800414	0.251357	0.230648	0.0640862	0.0486138	0.0144563	0.0103128	0.00556691	0.198185	0.0605319	-0.298167	0.0468049
161	0.030693	0.00790349	0.0545332	0.0201893	-0.314211	0.135601	-0.166768	0.0845047	0.0754189	0.0460506	0.00948507	0.00278102	-0.140725	0.0422777	-0.210362	0.110402	0.0251089	0.0105412	0.113386	0.0411247	-0.749208	0.24307	0.208036	0.0616	0.0436507	0.0127012	0.00998035	0.00543488	0.176267	0.062958	-0.266027	0.0450184
162	0.0314616	0.00920097	0.052872	0.019202	-0.297215	0.134773	-0.160496	0.0818351	0.0756864	0.0473402	0.00954668	0.00276419	-0.138749	0.0402683	-0.190569	0.108524	0.0230238	0.00970748	0.111824	0.0436066	-0.701772	0.234236	0.186139	0.0599264	0.0404189	0.0114099	0.0105074	0.00541917	0.153656	0.0652622	-0.235553	0.0430097
163	0.0310744	0.00974126	0.0520135	0.018638	-0.279715	0.134128	-0.15447	0.079521	0.0786558	0.0506017	0.00965074	0.00242765	-0.136764	0.0386476	-0.172459	0.105738	0.0212248	0.00917142	0.110839	0.0457491	-0.657686	0.225812	0.165225	0.0594334	0.0376142	0.0103854	0.0109965	0.00548043	0.132565	0.0672408	-0.206656	0.0414371
164	0.031295	0.010799	0.0506669	0.0183786	-0.26251	0.133862	-0.148296	0.0771124	0.0808745	0.0521353	0.00924007	0.00246892	-0.133308	0.0372846	-0.155828	0.101812	0.0196674	0.00878345	0.107617	0.0468946	-0.614199	0.216774	0.145563	0.0600198	0.0343639	0.00951019	0.0113871	0.00540587	0.114608	0.0681544	-0.180693	0.0398261
165	0.0310444	0.0115772	0.0493528	0.0175656	-0.246093	0.13358	-0.141671	0.0742832	0.0790466	0.0509841	0.00855331	0.00235525	-0.126904	0.0350819	-0.140334	0.0972744	0.0186063	0.00851034	0.107491	0.0478341	-0.571276	0.206783	0.12661	0.0608985	0.0340065	0.0102294	0.0109876	0.00531396	0.0979254	0.0674295	-0.158762	0.0380391
166	0.03247	0.012278	0.0467937	0.0166181	-0.23042	0.133029	-0.135815	0.0705382	0.080389	0.0533631	0.00848513	0.00251609	-0.117774	0.0323441	-0.126978	0.091765	0.0179419	0.00823354	0.102253	0.0494319	-0.529786	0.195989	0.109213	0.0622488	0.0319056	0.0104737	0.0106243	0.00521387	0.0837846	0.0653021	-0.140142	0.0364057
167	0.0321739	0.011776	0.0417098	0.0151893	-0.216774	0.131994	-0.131598	0.066679	0.0776993	0.0537677	0.00838419	0.0024048	-0.108143	0.0302403	-0.111925	0.0856049	0.0171701	0.00811399	0.101216	0.0504771	-0.489822	0.183608	0.0940791	0.0636114	0.0308022	0.0109011	0.0105267	0.00502408	0.0711979	0.0620097	-0.125319	0.0345601
168	0.0324697	0.0115493	0.0385145	0.0136097	-0.206248	0.130464	-0.126535	0.0623765	0.0762783	0.0527618	0.0078696	0.00213199	-0.0993887	0.0289347	-0.096112	0.0796957	0.0161577	0.00818901	0.0981184	0.0497315	-0.454445	0.170301	0.0820138	0.0641689	0.0302344	0.0114153	0.0102981	0.00482619	0.0614899	0.0579184	-0.113758	0.0323963
169	0.0318447	0.0115469	0.0329132	0.010906	-0.199237	0.128272	-0.120613	0.0579393	0.0759453	0.0527782	0.00779724	0.00224036	-0.0915849	0.0279712	-0.0812895	0.0744045	0.0153706	0.00835648	0.0930538	0.0479085	-0.422248	0.156984	0.0726414	0.0641389	0.0283316	0.0113387	0.00988742	0.00469293	0.0528809	0.0541154	-0.103709	0.0302863
170	0.0302974	0.011159	0.0299675	0.00994582	-0.193331	0.12552	-0.113317	0.0530283	0.0740988	0.0511979	0.0076002	0.00218133	-0.0837486	0.0267953	-0.0662313	0.0696968	0.0146078	0.00816463	0.0869304	0.0458114	-0.391819	0.143685	0.0648483	0.0637074	0.0271746	0.0115088	0.00951968	0.00430708	0.0451465	0.050862	-0.092282	0.0284669
171	0.0277471	0.0105884	0.027603	0.00890251	-0.18668	0.122669	-0.105715	0.048135	0.0713609	0.0481187	0.0075789	0.00208857	-0.0768155	0.0253968	-0.0523828	0.0655736	0.0133373	0.00772865	0.0813048	0.0422626	-0.362478	0.130829	0.057668	0.0627948	0.0268756	0.0119862	0.00830515	0.00394174	0.0393464	0.0478024	-0.0806287	0.0268101
172	0.0264369	0.0105979	0.0284772	0.00878708	-0.17973	0.11974	-0.0992281	0.0440243	0.0696895	0.0474206	0.00720728	0.00186462	-0.0722902	0.0241962	-0.0404335	0.0615926	0.0126075	0.00734219	0.0741845	0.0385565	-0.334029	0.118746	0.0509418	0.0616061	0.0248207	0.0122909	0.00677615	0.00368173	0.0339977	0.0449316	-0.0703164	0.0253395
173	0.0239138	0.0101425	0.0272719	0.00851485	-0.172632	0.116502	-0.0940591	0.0413239	0.0698953	0.047386	0.00715378	0.00197292	-0.0697572	0.0231774	-0.0290917	0.0571776	0.0115796	0.00654141	0.0654967	0.0351	-0.305505	0.107691	0.0452128	0.0599914	0.0243387	0.0122726	0.00611782	0.00355971	0.0279763	0.0416947	-0.0609908	0.0238814
174	0.0217312	0.00966469	0.0252563	0.00914665	-0.164965	0.11287	-0.0895071	0.0394053	0.068059	0.046138	0.00725534	0.00193374	-0.0678043	0.0221905	-0.0186888	0.0527397	0.0105391	0.00573055	0.055744	0.0308966	-0.277047	0.0972293	0.040308	0.057516	0.0234925	0.0126021	0.00604631	0.00341915	0.0222188	0.0385352	-0.0521096	0.0222229
175	0.0211059	0.00928139	0.0234463	0.00900192	-0.156702	0.109041	-0.0847454	0.0374336	0.0661707	0.044495	0.00745223	0.00214784	-0.0658367	0.021421	-0.00953356	0.0486018	0.0096278	0.00501322	0.0487756	0.025737	-0.249588	0.0871585	0.0359399	0.0544622	0.0227018	0.0127659	0.00605544	0.00333629	0.0180897	0.0359086	-0.0450741	0.0205901
176	0.0206754	0.008833	0.0232121	0.00910958	-0.148058	0.105241	-0.0795248	0.0348971	0.0636985	0.0426983	0.0073737	0.00213988	-0.064464	0.0209319	-0.00110572	0.044676	0.00948251	0.00480095	0.042685	0.0206312	-0.222453	0.0778934	0.0318238	0.0511416	0.0218308	0.0127642	0.00603449	0.00325524	0.0146554	0.0332346	-0.0394224	0.0192186
177	0.019422	0.00797418	0.0213103	0.00906942	-0.140227	0.101238	-0.0744819	0.0321203	0.0598108	0.0404593	0.00726089	0.00214014	-0.0627837	0.0209353	0.00691017	0.04118	0.00900527	0.00441347	0.0374861	0.0166774	-0.198078	0.0701842	0.0277086	0.0479184	0.0218539	0.0136196	0.00614068	0.00317161	0.0135061	0.0307924	-0.0334452	0.0180617
178	0.0192311	0.00863791	0.0184771	0.0087851	-0.133362	0.0971659	-0.0700439	0.030319	0.0581258	0.0388836	0.0077377	0.00247839	-0.0612621	0.0211423	0.0144449	0.0382577	0.00829851	0.00392859	0.0322486	0.0133482	-0.176157	0.0635221	0.0237331	0.0452532	0.0230544	0.014441	0.0063086	0.00304377	0.0131022	0.0290308	-0.0278802	0.0169144
179	0.0184132	0.00798323	0.0183849	0.00852249	-0.127747	0.0930491	-0.0667777	0.0293145	0.0577154	0.0382752	0.00750003	0.002595	-0.0610785	0.0216329	0.0210486	0.0354917	0.00791537	0.00390288	0.0290551	0.0106845	-0.155989	0.057483	0.0201371	0.0432145	0.0226375	0.0146731	0.00636474	0.00298959	0.011083	0.027621	-0.0231553	0.0157184
180	0.0195114	0.00792732	0.0155289	0.00642941	-0.122604	0.0887833	-0.0641451	0.0286581	0.0556881	0.0371042	0.00663408	0.00251403	-0.0605474	0.0222692	0.0272418	0.0328713	0.00796162	0.00402627	0.0248139	0.00892297	-0.139246	0.0521946	0.0171899	0.0414782	0.0216038	0.0143076	0.00647576	0.00300931	0.00800503	0.0263206	-0.0182533	0.0145848
181	0.0200755	0.00844899	0.0142849	0.00528127	-0.117067	0.0844591	-0.0618511	0.0280731	0.0531011	0.034263	0.00737853	0.00239976	-0.0586577	0.0225715	0.032605	0.0308866	0.00795273	0.0043239	0.0222738	0.00747799	-0.125381	0.0477976	0.0152756	0.0399146	0.0208051	0.0140294	0.00635111	0.00301774	0.00550697	0.0251013	-0.012998	0.01381
182	0.0175299	0.00693094	0.0143235	0.00493765	-0.111658	0.0803589	-0.0599216	0.0272277	0.0506191	0.0315883	0.00746371	0.00241499	-0.0563008	0.0226009	0.0366374	0.0295005	0.00825809	0.00477538	0.0201886	0.00708332	-0.11215	0.0433938	0.0145193	0.0385731	0.0208877	0.0143594	0.00634437	0.00306024	0.00330067	0.0241534	-0.00796397	0.0132911
183	0.017837	0.00732113	0.0136584	0.00388868	-0.105932	0.0770281	-0.0585133	0.0263353	0.051688	0.0325705	0.00758093	0.00216333	-0.0520895	0.0227123	0.0401201	0.0284668	0.00844926	0.00514603	0.0214039	0.00777675	-0.100231	0.0393505	0.014454	0.0371245	0.0206253	0.0141207	0.00623699	0.00309451	0.000695035	0.0235771	-0.00424498	0.0128655
184	0.0185389	0.00726077	0.0141905	0.00415467	-0.100911	0.0740581	-0.0577056	0.0251257	0.0501115	0.0327972	0.00753579	0.00205544	-0.0501246	0.0222123	0.0437414	0.0279714	0.00873555	0.00537436	0.0202917	0.0082098	-0.0901531	0.0360752	0.0151713	0.035579	0.0212432	0.0148715	0.00590462	0.00316759	-0.000463826	0.0227614	-0.00135229	0.0123797
185	0.0186441	0.00697701	0.0142329	0.00436679	-0.0960087	0.0709768	-0.0572505	0.0236667	0.047793	0.0313302	0.00726553	0.00191623	-0.0487149	0.021976	0.0470799	0.0277843	0.00867683	0.0056232	0.0207071	0.00927726	-0.0807247	0.0332422	0.0162655	0.0340724	0.0207925	0.0146208	0.00538378	0.00322276	-0.0018136	0.022793	0.00117244	0.0118253
186	0.0190995	0.00717014	0.0141102	0.00455723	-0.0909432	0.0676194	-0.0564663	0.0221213	0.0472017	0.0304652	0.00706516	0.00202197	-0.0477909	0.0220619	0.0495941	0.0275985	0.00929113	0.0062629	0.0216012	0.0104291	-0.0718363	0.0308623	0.0172885	0.0326358	0.0206546	0.0147616	0.00552639	0.00326128	-0.00332199	0.0227274	0.00321321	0.0113344
187	0.0185977	0.00785297	0.0141575	0.0047572	-0.0853625	0.0640889	-0.0550676	0.0207624	0.0457895	0.0302764	0.00689559	0.00205455	-0.0476725	0.0224654	0.0508858	0.0273857	0.00995816	0.00673516	0.0223498	0.011221	-0.0634596	0.028992	0.0184395	0.0313529	0.019835	0.0141483	0.00551897	0.00335109	-0.00499993	0.0222049	0.00514401	0.0110827
188	0.0174186	0.008354	0.0137696	0.00465432	-0.0788602	0.060583	-0.0524676	0.0194093	0.0430561	0.0288361	0.00669921	0.00220275	-0.0470117	0.0227658	0.0508381	0.0264406	0.00995345	0.00694204	0.0232844	0.0121086	-0.0553774	0.0274374	0.019057	0.0302465	0.0207397	0.0151295	0.00536535	0.00343963	-0.00644181	0.021428	0.00698193	0.011108
189	0.0172514	0.00859018	0.0133377	0.00471232	-0.0718973	0.0569404	-0.0504961	0.0182629	0.039663	0.026924	0.00612064	0.00199364	-0.0454925	0.0229637	0.0493751	0.0244547	0.0100169	0.00695903	0.0235572	0.0128008	-0.0489213	0.0257273	0.0186727	0.0291208	0.020755	0.0152107	0.00531043	0.00352801	-0.00761057	0.0209639	0.00876618	0.0112599
190	0.0164807	0.00854539	0.0121996	0.00453701	-0.0645117	0.0531313	-0.0494843	0.0171133	0.0372035	0.0253253	0.00537411	0.00198264	-0.0440488	0.0231404	0.0472791	0.0219168	0.00984648	0.00678263	0.0232743	0.0133907	-0.0425355	0.0247115	0.0180135	0.0279102	0.0203196	0.0152067	0.00542519	0.00351009	-0.0086105	0.020603	0.0102218	0.0114863
191	0.0165151	0.00851885	0.0111925	0.00448529	-0.0573174	0.0492485	-0.0494343	0.0160812	0.0351544	0.0237589	0.00546388	0.00182491	-0.0433671	0.0235307	0.0451224	0.0192323	0.00964178	0.00654392	0.0209134	0.0137054	-0.0369788	0.0239616	0.0178901	0.0268264	0.0189412	0.0149126	0.00526978	0.0035509	-0.0102752	0.0204157	0.0115792	0.0118949
192	0.0168729	0.00866521	0.0100062	0.00423789	-0.0508471	0.0455336	-0.0501034	0.0154166	0.0343563	0.0233112	0.0051605	0.0017029	-0.0424902	0.0239949	0.0434749	0.0169209	0.00924272	0.0063305	0.021167	0.0137297	-0.0315659	0.0234476	0.017937	0.0258567	0.019123	0.0157213	0.00522054	0.00356265	-0.0118505	0.0200612	0.0131974	0.0123104
193	0.0160094	0.00810482	0.00905918	0.00398206	-0.0456401	0.0420596	-0.0508161	0.0150497	0.0350196	0.023389	0.0052491	0.00169457	-0.0405991	0.0240404	0.0420089	0.0150923	0.00903635	0.00597682	0.0206056	0.0133463	-0.0263051	0.0230475	0.0178216	0.0247516	0.0197307	0.016529	0.00534968	0.00355891	-0.0129603	0.0192212	0.0149621	0.0125996
194	0.015445	0.00783909	0.00874262	0.00411326	-0.0417913	0.0388364	-0.0513851	0.0150186	0.0321885	0.0204767	0.00506547	0.00171757	-0.038556	0.0237539	0.0404883	0.0138571	0.00841251	0.00560122	0.0204186	0.0130194	-0.0216296	0.0225734	0.0178967	0.0234639	0.0193031	0.0162224	0.00547436	0.00353837	-0.0132489	0.0182682	0.0169939	0.0127934
195	0.0147289	0.00726837	0.00799155	0.00355491	-0.03887	0.0358912	-0.0518071	0.0152022	0.0325537	0.020553	0.00545405	0.0020709	-0.0355545	0.0228036	0.0392485	0.0133359	0.00808346	0.00531541	0.0204414	0.0125492	-0.0173485	0.0220305	0.0178888	0.0221187	0.018962	0.0161793	0.00544089	0.00355644	-0.0116936	0.0170991	0.0188788	0.0130136
196	0.0160118	0.00792536	0.00860257	0.00375698	-0.0363481	0.0332356	-0.0513227	0.0152289	0.0325642	0.0201604	0.00552516	0.00218184	-0.0321975	0.0217515	0.0348681	0.0128635	0.00790908	0.00518845	0.0198637	0.011875	-0.0132666	0.0213942	0.0177393	0.0207633	0.0194054	0.0166849	0.00543655	0.00350906	-0.00932551	0.0160011	0.0206513	0.0132404
197	0.0172403	0.00863296	0.00863024	0.00358098	-0.0337662	0.0308317	-0.0500567	0.0151436	0.0330215	0.0204803	0.00577043	0.00222326	-0.0305084	0.0210498	0.0329914	0.0125844	0.00780272	0.00522976	0.0186982	0.0111239	-0.00965077	0.0205271	0.0181178	0.0195419	0.0192826	0.0167451	0.00575945	0.00335063	-0.00672489	0.0156644	0.0218193	0.0134789
198	0.0171594	0.00849871	0.00802143	0.00343827	-0.0309056	0.0286556	-0.0487415	0.0149076	0.0332784	0.020854	0.00661655	0.00221092	-0.0295419	0.0206085	0.0314801	0.0125173	0.007688	0.00526922	0.017825	0.010404	-0.00623874	0.0194715	0.0187451	0.0185611	0.0203119	0.0178922	0.00584469	0.00321611	-0.00425682	0.0158768	0.0223102	0.0137613
199	0.0176568	0.00873369	0.00774891	0.00324432	-0.0279363	0.0266985	-0.0474121	0.0144332	0.0331151	0.0210841	0.0071981	0.00224123	-0.0285958	0.0203557	0.0298452	0.012169	0.00748962	0.00519201	0.0167698	0.00965035	-0.00245465	0.0182997	0.0193962	0.0178861	0.0199241	0.0173934	0.00578454	0.00316126	-0.0035084	0.0160156	0.022657	0.0140795
200	0.0189221	0.00891715	0.00801069	0.00305229	-0.024753	0.0250996	-0.0459971	0.014141	0.0318429	0.0205874	0.00642339	0.00219673	-0.0268571	0.0204379	0.0282434	0.0116074	0.00763605	0.00525421	0.0152291	0.00875914	0.00171909	0.0170418	0.0204045	0.0175936	0.0200136	0.0173601	0.00652485	0.00306536	-0.0048472	0.0158017	0.0233034	0.0145499

## Sheet: b1.EMG
Subject ID	TA-DF	TA-PF	GA-DF	GA-PF
CTL 1	0.581895	0.519572	0.00458952	0.614486
CTL 2	0.465522	0.210431	0.0595364	0.474528
CTL 3	0.459473	0.13308	0.0467031	0.345656
CTL 4	0.545214	0.0696232	0.340816	0.281613
CTL 5	0.515569	0.393331	0.32024	0.464057
CTL 6	0.30958	0.0727356	0.0900629	0.337117
CTL 7	0.366646	0.0607266	0.00667583	0.404079
AMI 1	0.614279	0.0439086	0.0870115	0.284254
AMI 2	0.541118	0.0519859	0.103087	0.557546
AMI 3	0.636985	0.118735	0.0843671	0.406749
AMI 4	0.603968	0.00639778	0.206015	0.378497
AMI 5	0.479823	0.0246833	0.0164754	0.468835
AMI 6	0.284731	0.0400966	0.354045	0.636086
AMI 7	0.506708	0.0138277	0.211839	0.482777

## Sheet: b2.Fascicle strain
Subject ID	TA-DF (mm)	TA-PF (mm)	GA-DF (mm)	GA-PF (mm)
CTL 1	-0.164038	0.0174325	0.00631407	-0.324062
CTL 2	-0.688576	-0.617222	0.542314	-0.991617
CTL 3	-0.416269	-0.153447	-0.394931	-0.541283
CTL 4	-1.37321	-0.390035	0.122739	-0.326442
CTL 5	-0.681716	-0.32682	-0.81165	-1.1465
CTL 6	-0.244049	-0.241194	-0.0366046	-0.409085
CTL 7	-0.916395	-0.340607	-0.28428	-0.564306
AMI 1	-2.55237	0.522328	1.09711	-1.17683
AMI 2	-2.43287	0.715933	0.420796	-1.54241
AMI 3	-0.846398	0.54458	0.716265	-2.34231
AMI 4	-0.910399	0.533957	0.773389	-1.07162
AMI 5	-1.61356	0.518898	0.520185	-1.30757
AMI 6	-1.8402	0.68813	0.386301	-0.724746
AMI 7	-1.23518	0.856733	1.18337	-0.879929

## Sheet: b3.Estimated muscle afferents
Subject ID	TA-DF (Imp/s)	TA-PF (Imp/s)	TA-afferents (Imp/s)	GA-DF (Imp/s)	GA-PF (Imp/s)	GA-afferents (Imp/s)
CTL 1	22.3558	22.6567	0.300848	20.0443	21.9787	-1.93446
CTL 2	20.0037	18.969	-1.03463	22.128	19.0259	3.10206
CTL 3	20.8925	20.1475	-0.744942	18.9006	19.9014	-1.00083
CTL 4	18.0915	19.0317	0.940251	22.1183	20.3063	1.812
CTL 5	20.2771	20.8636	0.586583	18.8619	18.4509	0.411025
CTL 6	20.7242	19.5496	-1.17459	20.3268	20.3049	0.0218498
CTL 7	18.7404	19.1541	0.413687	19.0739	20.1159	-1.04193
AMI 1	14.4571	21.9824	7.52526	24.1378	17.4495	6.68834
AMI 2	14.4947	22.6762	8.18155	21.9356	17.5821	4.35352
AMI 3	20.3283	22.4316	2.1033	22.8392	14.1285	8.71078
AMI 4	19.9472	21.8341	1.88685	23.6403	18.2758	5.36448
AMI 5	16.9534	21.8747	4.92133	21.838	17.9311	3.90688
AMI 6	15.213	22.5229	7.30995	23.074	20.7344	2.33958
AMI 7	18.3648	22.9606	4.5958	25.0531	19.4441	5.60894
