# Supplementary material for: Continuous neural control of a bionic limb restores biomimetic gait after amputation
Source: Nat Med. 2024 Jul 1;30(7):2010–9. doi: 10.1038/s41591-024-02994-9 (PMC11271427; doi:10.1038/s41591-024-02994-9)
Supplement: Supplementary file 11 — Statistical source data. [file 41591_2024_2994_MOESM11_ESM.xlsx]

## Sheet: a1.Walking LE ROM
Subject ID	Slow Ipsilateral Ankle (deg)	Slow Contralateral Ankle (deg)	Slow Ipsilateral Knee (deg)	Slow Contralateral Knee (deg)	Slow Ipsilateral Hip (deg)	Slow Contralateral Hip (deg)	Max (CTL) or mod (AMI) Ipsilateral Ankle (deg)	Max (CTL) or mod (AMI) Contralateral Ankle (deg)	Max (CTL) or mod (AMI) Ipsilateral Knee (deg)	Max (CTL) or mod (AMI) Contralateral Knee (deg)	Max (CTL) or mod (AMI) Ipsilateral Hip (deg)	Max (CTL) or mod (AMI) Contralateral Hip (deg)	Max (AMI) Ipsilateral Ankle (deg)	Max (AMI) Contralateral Ankle (deg)	Max (AMI) Ipsilateral Knee (deg)	Max (AMI) Contralateral Knee (deg)	Max (AMI) Ipsilateral Hip (deg)	Max (AMI) Contralateral Hip (deg)
CTL 1	10.4121	14.561	67.7566	58.8134	52.3942	48.4566	7.62056	14.7867	71.9041	58.4949	55.8978	60.7227	n.a.	n.a.	n.a.	n.a.	n.a.	n.a.
CTL 2	22.0305	22.7449	68.8201	48.8311	32.6464	46.6736	22.6967	22.8379	66.9045	48.0952	36.0095	62.555	n.a.	n.a.	n.a.	n.a.	n.a.	n.a.
CTL 3	7.7326	16.6736	61.7613	54.0559	17.137	45.995	9.2442	22.0829	66.0861	59.1495	20.8948	62.1792	n.a.	n.a.	n.a.	n.a.	n.a.	n.a.
CTL 4	12.6983	22.0377	74.5918	60.246	35.9594	42.089	14.4524	20.0754	80.8893	62.2324	38.8235	44.5903	n.a.	n.a.	n.a.	n.a.	n.a.	n.a.
CTL 5	11.6751	24.4831	56.7134	46.3739	42.2874	35.5608	11.609	24.3701	60.7623	44.9287	48.2932	34.3096	n.a.	n.a.	n.a.	n.a.	n.a.	n.a.
CTL 6	16.058	16.447	68.9529	51.0095	44.0314	31	19.3517	16.8168	80.4995	51.5447	48.0953	38.202	n.a.	n.a.	n.a.	n.a.	n.a.	n.a.
CTL 7	17.8047	20.5207	73.6188	45.8413	51.3099	37.7687	19.3401	22.9246	75.1441	46.7067	56.9412	43.8882	n.a.	n.a.	n.a.	n.a.	n.a.	n.a.
AMI 1	16.3323	18.7597	52.2186	54.4845	56.6355	33.6642	19.3805	19.6531	54.1654	57.3032	64.1471	42.4451	24.6044	19.5261	59.9434	53.0481	64.0669	47.1902
AMI 2	22.1699	15.8271	43.5775	57.0058	28.2661	38.9107	22.9902	20.1877	58.6652	59.8837	40.1644	44.0433	23.1107	20.648	57.4256	59.7506	43.2254	49.0445
AMI 3	19.7359	22.1076	58.8	61.1181	29.8018	38.7559	21.8892	22.4721	59.7541	62.5549	31.7674	43.643	21.4261	22.6097	65.9939	65.3158	41.8008	47.7051
AMI 4	18.5468	15.1658	58.6919	53.3044	45.2355	41.7381	27.3894	16.3106	60.0297	56.125	48.4912	43.621	29.1231	18.1921	59.2791	56.8663	54.3851	54.588
AMI 5	23.2893	21.8988	55.0527	57.5875	34.307	34.0759	24.0961	22.7742	59.081	58.6649	37.3049	38.6951	24.1507	25.1354	62.2731	58.7138	43.7446	49.8299
AMI 6	26.0543	16.6518	64.048	58.1008	35.6266	30.7961	26.1173	19.8231	64.0816	62.818	45.428	36.229	26.1875	24.5743	68.2332	62.4494	55.1448	43.696
AMI 7	20.817	11.1364	55.7422	43.7271	58.4354	43.7129	20.431	11.8074	58.4978	43.4967	55.3641	48.0176	23.7492	15.1418	61.5412	46.2551	60.224	55.2513

## Sheet: a2.Slope LE ROM
Subject ID	Decline Ipsilateral Ankle (deg)	Decline Contralateral Ankle (deg)	Decline Ipsilateral Knee (deg)	Decline Contralateral Knee (deg)	Decline Ipsilateral Hip (deg)	Decline Contralateral Hip (deg)	Incline Ipsilateral Ankle (deg)	Incline Contralateral Ankle (deg)	Incline Ipsilateral Knee (deg)	Incline Contralateral Knee (deg)	Incline Ipsilateral Hip (deg)	Incline Contralateral Hip (deg)
CTL 1	6.38402	11.1943	74.478	55.9236	31.3858	30.9746	5.93653	16.0776	55.8801	54.7773	49.3651	51.5026
CTL 2	13.2617	17.2145	86.6178	57.8831	25.0458	31.0904	23.2256	22.8434	74.5495	48.2785	35.6756	49.7034
CTL 3	11.3982	16.6641	65.8901	56.9027	17.0832	39.0088	8.47008	19.6501	62.685	54.6845	27.7781	61.811
CTL 4	10.1096	12.1883	68.6965	61.2425	28.9284	19.9434	13.5317	24.2902	64.7859	55.1145	46.058	34.2791
CTL 5	19.3305	19.6758	55.6968	47.0261	24.1471	15.3748	17.6081	28.6195	53.0241	44.1304	52.8996	45.1778
CTL 6	12.7484	22.1461	81.0312	42.384	23.6625	20.0713	13.7236	15.1475	63.6452	38.6625	56.5299	35.8155
CTL 7	23.4444	18.62	67.1935	65.7458	33.228	29.1096	19.1168	26.7493	47.5366	44.9619	44.835	45.9413
AMI 1	13.3838	15.9721	62.5873	60.6091	41.9537	34.2734	24.8349	20.7293	44.181	51.3561	69.1154	60.3417
AMI 2	20.4966	12.3197	57.7376	60.293	17.7471	26.8959	25.5526	20.2786	43.1077	47.3332	37.4524	44.0743
AMI 3	21.4787	17.016	53.5449	58.5231	19.9174	26.8991	25.8518	23.4195	62.3951	55.3379	31.1681	34.0865
AMI 4	20.7737	23.4059	48.5426	47.8681	27.7811	33.6619	28.9205	20.0252	46.1829	52.4358	37.5063	45.2313
AMI 5	20.8778	20.4441	77.0767	78.6935	34.2535	40.8982	25.3136	21.6887	54.9919	72.6429	58.6302	56.1083
AMI 6	18.2737	10.9777	57.1972	66.9746	28.6997	19.2274	24.2545	23.0758	66.2041	57.9041	39.3109	36.1638
AMI 7	7.95241	15.3683	51.7379	40.7251	42.7214	41.297	25.0169	17.3736	49.3105	39.5494	63.1851	62.8489

## Sheet: a3.Stair LE ROM
Subject ID	Descent Ipsilateral Ankle (deg)	Descent Contralateral Ankle (deg)	Descent Ipsilateral Knee (deg)	Descent Contralateral Knee (deg)	Descent Ipsilateral Hip (deg)	Descent Contralateral Hip (deg)	Ascent Ipsilateral Ankle (deg)	Ascent Contralateral Ankle (deg)	Ascent Ipsilateral Knee (deg)	Ascent Contralateral Knee (deg)	Ascent Ipsilateral Hip (deg)	Ascent Contralateral Hip (deg)
CTL 1	6.00555	26.092	98.4231	76.8861	42.5026	27.6494	11.7747	16.595	84.6395	89.106	73.9989	83.5805
CTL 2	12.5546	40.0991	98.0756	80.5151	19.4178	39.4709	15.2561	24.33	95.0013	74.6372	82.1106	56.4159
CTL 3	7.663	40.1744	98.4252	81.7423	17.4639	25.5694	13.6257	30.8865	76.4488	82.9824	43.0907	45.9941
CTL 4	6.34346	44.7691	86.0473	83.0642	24.1836	22.1769	14.5157	22.763	81.2443	73.6039	58.3054	31.488
CTL 5	16.0428	40.6603	86.9014	64.1049	17.1177	28.8593	5.18082	27.112	93.1589	58.5374	70.2437	47.3108
CTL 6	19.9346	44.8453	91.7622	65.1265	42.3352	26.3161	7.28634	20.5486	92.6114	70.2175	84.0764	43.8681
CTL 7	18.5217	30.6395	112.392	93.7149	28.7837	41.6661	19.2337	31.4997	50.7828	87.8035	54.8214	66.9946
AMI 1	23.0174	39.4777	74.5524	68.8717	46.2961	42.9003	22.2798	29.3929	66.268	59.4885	65.3783	74.4844
AMI 2	16.3978	41.1346	69.6421	71.169	24.2536	30.6992	24.5201	25.0424	61.7727	69.5359	55.1494	65.0122
AMI 3	9.3448	37.9782	82.2127	81.8832	15.676	21.5015	25.1326	29.1532	85.1111	93.4413	57.1361	43.5462
AMI 4	27.6194	44.7431	51.7303	61.8807	18.8283	21.5912	23.0606	28.7386	62.3122	66.9704	43.293	47.6149
AMI 5	18.2087	33.9673	77.6077	83.1223	28.6369	44.9036	25.4242	26.4736	81.7331	84.5924	57.6815	47.5465
AMI 6	22.0712	34.8071	83.892	85.3151	22.1219	38.9296	25.5917	30.2674	72.0451	93.9487	48.187	54.767
AMI 7	23.0914	28.95	53.5066	51.7366	35.4956	22.561	21.9616	19.5128	70.4365	61.3202	64.8615	57.6554

## Sheet: b. LE ROM PC1
Subject ID	PC1 score			Factor	PC1
CTL 1	39.3401		Level-ground walking: slow	Ankle mismatch	-0.114615
CTL 2	35.2335			Knee mismatch	0.191962
CTL 3	5.7849			Hip mismatch	-0.0202317
CTL 4	28.3104		Level-ground walking: max (CTL) and mod (AMI)	Ankle mismatch	-0.109443
CTL 5	40.116			Knee mismatch	0.245015
CTL 6	59.4679			Hip mismatch	-0.0848679
CTL 7	-10.1376		Slope decline	Ankle mismatch	-0.0986768
AMI 1	-29.2543			Knee mismatch	0.336026
AMI 2	-37.28			Hip mismatch	0.0500918
AMI 3	-20.9291		Level-ground walking: slow	LEK symmetry	-0.182438
AMI 4	-32.4061		Level-ground walking: max (CTL) and mod (AMI)	LEK symmetry	-0.22497
AMI 5	-31.5096		Slope decline	LEK symmetry	-0.257755
AMI 6	-36.8167		Slope incline	Ankle mismatch	-0.139048
AMI 7	-9.91919			Knee mismatch	0.244573
				Hip mismatch	0.08065
PC1 explained (%)	35.8742		Stair descent	Ankle mismatch	-0.11966
				Knee mismatch	0.290803
				Hip mismatch	0.123256
			Stair ascent	Ankle mismatch	-0.113609
				Knee mismatch	0.334728
				Hip mismatch	0.335243
			Slope incline	LEK symmetry	-0.221103
			Stair descent	LEK symmetry	-0.11898
			Stair ascent	LEK symmetry	-0.307874
